# Supplementary material for: Using machine learning analysis to interpret the relationship between music emotion and lyric features
Source: PeerJ Comput Sci. 2021 Nov 15;7:e785. doi: 10.7717/peerj-cs.785 (PMC8627224; doi:10.7717/peerj-cs.785)
Supplement: Supplemental Information 2 [file peerj-cs-07-785-s002.xlsx]

## Sheet: Sheet1
a_m	v_m	d_m	new_id	a_sd	v_sd	d_sd	spectral bandwidth 1	spectral bandwidth 2	spectral bandwidth 3	spectral bandwidth 4	spectral bandwidth 5	spectral bandwidth 6	spectral bandwidth 7	spectral bandwidth 8	spectral bandwidth 9	spectral bandwidth 10	spectral bandwidth 11	spectral bandwidth 12	spectral bandwidth 13	spectral bandwidth 14	spectral bandwidth 15	spectral bandwidth 16	spectral bandwidth 17	spectral bandwidth 18	spectral bandwidth 19	spectral bandwidth 20	spectral bandwidth 21	spectral bandwidth 22	spectral bandwidth 23	spectral bandwidth 24	spectral bandwidth 25	spectral bandwidth 26	spectral bandwidth 27	spectral bandwidth 28	spectral bandwidth 29	spectral bandwidth 30	spectral bandwidth 31	spectral bandwidth 32	spectral bandwidth 33	spectral bandwidth 34	spectral bandwidth 35	spectral bandwidth 36	spectral bandwidth 37	spectral bandwidth 38	spectral bandwidth 39	spectral bandwidth 40	spectral bandwidth 41	spectral bandwidth 42	spectral bandwidth 43
0.416667	0.166667	0.75	4	1.50555	0.516398	1.54919	0.335615	0.357756	0.34755	0.57308	0.340272	0.364646	0.401976	0.564626	0.418677	0.395313	0.443493	0.561035	0.329274	0.315329	0.312417	0.396396	0.34875	0.4884	0.463043	0.402386	0.399744	0.494206	0.424728	0.406388	0.442417	0.548108	0.391163	0.263847	0.486729	0.281215	0.478639	0.496158	0.438439	0.574776	0.535114	0.496608	0.314485	0.248591	0.374334	0.301741	0.476924	0.443228	0.347467
0.666667	0.583333	0.833333	6	1.36626	1.0328	1.21106	0.350033	0.325317	0.305289	0.56785	0.288586	0.264356	0.433819	0.563771	0.641128	0.104014	0.479594	0.526024	0.424616	0.204666	0.415695	0.371179	0.447641	0.341126	0.537983	0.531559	0.487481	0.469008	0.468313	0.526203	0.320999	0.453447	0.572815	0.335424	0.60886	0.289472	0.492178	0.503542	0.359677	0.379092	0.492437	0.409055	0.638915	0.41204	0.194116	0.434199	0.360133	0.489163	0.532879
0.291667	0.333333	0.833333	7	0.983192	0.816497	0.516398	0.321804	0.256398	0.384604	0.530555	0.447417	0.250881	0.362131	0.351219	0.444394	0.441147	0.435569	0.409211	0.367576	0.431224	0.45142	0.357649	0.370207	0.299318	0.362212	0.309311	0.165003	0.261703	0.437088	0.531314	0.179902	0.528173	0.521551	0.249979	0.341039	0.397431	0.897681	0.647061	0.0585986	0.317798	0.584528	0.436688	0.447291	0.205942	0.527803	0.590151	0.249671	0.238255	0.875644
0.833333	1	0.0833333	9	0.516398	0	0.516398	0.344384	0.348488	0.289413	0.61917	0.349998	0.324558	0.458457	0.49419	0.411626	0.468812	0.463814	0.43422	0.382927	0.403561	0.425682	0.43933	0.424325	0.400416	0.46326	0.488383	0.455981	0.43585	0.521821	0.538222	0.27539	0.415318	0.616246	0.341958	0.4407	0.36366	0.494965	0.464825	0.342746	0.37859	0.517744	0.402324	0.441063	0.46057	0.473134	0.451965	0.564397	0.521639	0.471854
0.25	0.166667	0.791667	11	1.26491	0.516398	0.408248	0.391654	0.53643	0.426791	0.387431	0.425184	0.281044	0.323889	0.442993	0.334242	0.476654	0.483722	0.448269	0.39788	0.369039	0.564056	0.672669	0.381934	0.406897	0.457932	0.426364	0.45672	0.46648	0.583074	0.40811	0.370476	0.442193	0.488856	0.293101	0.371462	0.306559	0.39255	0.449072	0.32884	0.440387	0.551998	0.416908	0.317743	0.364487	0.32318	0.441577	0.516347	0.361527	0.553505
0.833333	0.916667	0.208333	12	0.516398	0.516398	1.16905	0.291108	0.518614	0.383343	0.788081	0.396361	0.269578	0.366022	0.419743	0.388802	0.296213	0.458885	0.663289	0.287733	0.326584	0.478615	0.355408	0.281263	0.531613	0.541806	0.441187	0.548372	0.481186	0.382295	0.62761	0.170795	0.609189	0.582477	0.29871	0.399543	0.585304	0.68227	0.128769	0.572211	0.479004	0.572309	0.585775	0.889959	0.619006	0.596135	0.787695	0.358961	0.542618	0.230434
0.5	0.208333	0.541667	13	1.09545	0.408248	0.983192	0.37086	0.418201	0.410862	0.454399	0.393163	0.347612	0.357951	0.465308	0.448527	0.430075	0.488108	0.444293	0.439352	0.472993	0.433602	0.471934	0.360907	0.501744	0.424437	0.459052	0.450092	0.457703	0.614328	0.516462	0.415658	0.474518	0.482422	0.346778	0.331194	0.358598	0.435397	0.475502	0.324147	0.34082	0.498866	0.455912	0.35238	0.604545	0.30935	0.381982	0.396138	0.477951	0.564881
0.791667	0.708333	0.541667	15	1.16905	1.16905	1.47196	0.29717	0.179001	0.385296	0.390119	0.267271	0.314151	0.355833	0.513772	0.435349	0.601364	0.494588	0.448328	0.368333	0.383541	0.392613	0.438159	0.359956	0.410932	0.490177	0.468194	0.417828	0.433173	0.474488	0.653015	0.377463	0.384539	0.513742	0.296062	0.375401	0.294639	0.414381	0.360088	0.424339	0.491375	0.505964	0.501431	0.557508	0.339269	0.381735	0.498054	0.465601	0.394598	0.412003
0.291667	0.125	0.916667	16	0.983192	0.547723	0.516398	0.418288	0.45598	0.347424	0.391574	0.413495	0.20504	0.250971	0.421619	0.536452	0.496427	0.495984	0.662431	0.287835	0.392677	0.505674	0.312376	0.462564	0.340988	0.517789	0.392969	0.381521	0.484584	0.48349	0.480358	0.337198	0.394825	0.482613	0.34505	0.226803	0.40973	0.426104	0.461517	0.464799	0.467458	0.331948	0.309926	0.56708	0.458762	0.462821	0.483016	0.416294	0.558528	0.569706
0.333333	0.333333	0.75	20	1.0328	1.36626	1.54919	0.368896	0.461181	0.302283	0.475605	0.435266	0.30855	0.40869	0.480519	0.343738	0.412887	0.432475	0.418151	0.324395	0.442294	0.339278	0.422944	0.454136	0.360037	0.38664	0.491493	0.463976	0.481771	0.532655	0.568448	0.394476	0.577573	0.548172	0.258979	0.341123	0.389089	0.554734	0.540384	0.455128	0.543991	0.457012	0.440092	0.412627	0.362348	0.408334	0.44277	0.385646	0.435106	0.341106
0.5	0.166667	0.833333	21	1.41421	0.516398	1.21106	0.348048	0.239225	0.445514	0.415584	0.386871	0.240881	0.322866	0.387573	0.514463	0.516217	0.416758	0.417301	0.287726	0.366822	0.231175	0.651037	0.301702	0.378173	0.412315	0.492536	0.460258	0.44882	0.530681	0.566388	0.472952	0.302255	0.476976	0.286223	0.420997	0.182457	0.439294	0.503087	0.345084	0.516365	0.553114	0.446684	0.279047	0.408668	0.246064	0.418484	0.592615	0.549101	0.474575
0.333333	0.125	0.875	22	1.36626	0.547723	0.547723	0.410799	0.314937	0.382262	0.336323	0.240943	0.31993	0.221765	0.32318	0.471145	0.453755	0.54198	0.62506	0.407538	0.432394	0.583619	0.391465	0.490945	0.452983	0.369713	0.471623	0.415613	0.556465	0.396446	0.574174	0.379278	0.37703	0.33871	0.378386	0.111598	0.293353	0.47147	0.592801	0.488265	0.333727	0.617635	0.356718	0.552565	0.439692	0.420278	0.427399	0.473524	0.417781	0.334943
0.208333	0.0833333	0.833333	24	1.16905	0.516398	0.516398	0.455035	0.424767	0.417353	0.22278	0.352509	0.300823	0.195072	0.459651	0.297362	0.405033	0.521666	0.451996	0.478983	0.466333	0.404093	0.341629	0.454309	0.470079	0.530276	0.472886	0.453263	0.530685	0.497942	0.417988	0.320831	0.32218	0.282272	0.297616	0.424393	0.441382	0.445297	0.626445	0.32297	0.409703	0.543557	0.387568	0.638975	0.315786	0.566279	0.543366	0.574319	0.557177	0.430397
0.666667	0.125	0.875	26	1.0328	0.547723	0.547723	0.30662	0.413986	0.268317	0.744718	0.333481	0.313591	0.316411	0.613629	0.370757	0.483559	0.480651	0.405117	0.494903	0.416482	0.446824	0.370571	0.426152	0.301439	0.558071	0.473797	0.361228	0.444671	0.547969	0.513058	0.381203	0.548111	0.234949	0.288882	0.388898	0.433878	0.431396	0.401154	0.345215	0.459243	0.400874	0.254013	0.568591	0.447858	0.323296	0.48708	0.657111	0.428553	0.407681
0.666667	0.375	0.0416667	27	1.50555	1.04881	0.408248	0.478822	0.442322	0.339829	0.541732	0.527406	0.447548	0.371119	0.48471	0.544201	0.434906	0.494809	0.461863	0.388237	0.445964	0.355532	0.426206	0.409221	0.376248	0.524622	0.547772	0.348642	0.470341	0.468289	0.519686	0.403132	0.45535	0.514731	0.28942	0.339077	0.358357	0.40782	0.304284	0.483905	0.51029	0.500584	0.385364	0.571774	0.362479	0.301401	0.473522	0.450758	0.584889	0.461477
0.75	0.375	0.625	29	1.09545	1.04881	1.64317	0.396769	0.302879	0.275404	0.343913	0.381796	0.440208	0.442679	0.472502	0.631992	0.319615	0.484702	0.50103	0.405464	0.45798	0.442814	0.443989	0.322035	0.527281	0.412923	0.465319	0.295178	0.471827	0.503155	0.48943	0.302307	0.327183	0.593948	0.29084	0.432119	0.350666	0.562802	0.478596	0.36521	0.39156	0.407502	0.354042	0.53756	0.653201	0.372791	0.484517	0.496256	0.584885	0.369835
0.791667	0.125	0.583333	30	0.408248	0.547723	1.0328	0.431806	0.306252	0.408095	0.218319	0.442609	0.272176	0.377657	0.576488	0.424307	0.372281	0.440374	0.478312	0.395962	0.49025	0.179144	0.518165	0.328916	0.360383	0.497379	0.449672	0.437276	0.465985	0.477281	0.434002	0.276148	0.424233	0.51466	0.297863	0.385039	0.412927	0.510167	0.268954	0.472674	0.502237	0.542434	0.41893	0.491319	0.473756	0.336646	0.375144	0.405086	0.45883	0.491172
0.625	0.833333	0.166667	31	1.3784	0.516398	1.21106	0.324733	0.362916	0.46195	0.470714	0.38367	0.420641	0.320654	0.581832	0.526877	0.487122	0.539163	0.504202	0.29881	0.508463	0.326448	0.443714	0.391161	0.41044	0.436187	0.348432	0.411959	0.467995	0.399507	0.409787	0.36412	0.563876	0.405484	0.353576	0.447553	0.328225	0.415119	0.384499	0.412357	0.515484	0.470788	0.415225	0.471022	0.447932	0.507542	0.442815	0.490692	0.419143	0.479122
0.583333	0.791667	0.666667	32	1.0328	0.752773	1.0328	0.459079	0.423652	0.420936	0.521316	0.360832	0.374698	0.374429	0.471294	0.431488	0.465226	0.463391	0.409907	0.444276	0.453393	0.383122	0.478777	0.363174	0.343369	0.423188	0.312863	0.442397	0.480842	0.436367	0.567685	0.327623	0.369968	0.463451	0.305946	0.307594	0.336643	0.465161	0.239213	0.408362	0.492695	0.383839	0.388168	0.397884	0.40508	0.470782	0.411665	0.671668	0.385454	0.491956
0.583333	0.208333	0.75	33	1.0328	1.32916	1.09545	0.40705	0.384944	0.259882	0.5311	0.279168	0.311832	0.450638	0.404549	0.437086	0.469553	0.456089	0.449878	0.434664	0.488311	0.438316	0.523911	0.346694	0.406312	0.445134	0.478932	0.419444	0.523035	0.573351	0.56102	0.431459	0.421537	0.498068	0.328798	0.383822	0.263499	0.402457	0.435291	0.419147	0.556674	0.372414	0.441217	0.718131	0.38137	0.56228	0.530372	0.596175	0.595505	0.548867
0.625	0.833333	0.708333	34	0.83666	0.516398	0.983192	0.454585	0.418254	0.371441	0.491392	0.345283	0.357046	0.381989	0.572104	0.47719	0.57804	0.563397	0.439997	0.415944	0.449991	0.418998	0.479004	0.485839	0.361405	0.473519	0.454497	0.44691	0.449778	0.500509	0.55076	0.418334	0.383414	0.560741	0.310417	0.426188	0.317429	0.455615	0.28301	0.418217	0.472253	0.585952	0.38759	0.572631	0.478307	0.523147	0.512721	0.566439	0.481222	0.413378
0.875	0.875	0.708333	36	0.547723	0.547723	1.47196	0.277912	0.334161	0.362264	0.582374	0.363541	0.346497	0.421251	0.43084	0.499953	0.487394	0.4722	0.494072	0.354708	0.459819	0.414969	0.394281	0.454431	0.372112	0.409372	0.423836	0.376863	0.468312	0.467625	0.405219	0.356785	0.412167	0.484945	0.356698	0.320401	0.339155	0.480135	0.469788	0.361033	0.534777	0.563814	0.373218	0.493524	0.414561	0.52792	0.404085	0.397977	0.382602	0.349842
0.625	0.875	0.5	37	0.83666	0.547723	1.26491	0.371833	0.381742	0.388184	0.570146	0.334306	0.368618	0.391779	0.456276	0.456157	0.513607	0.454196	0.374588	0.403331	0.492392	0.5449	0.302844	0.400287	0.399721	0.425339	0.577798	0.323332	0.372441	0.371111	0.534932	0.243165	0.456968	0.62347	0.291791	0.469932	0.42635	0.417964	0.554781	0.39929	0.503062	0.418865	0.244128	0.406161	0.514337	0.294551	0.332152	0.416276	0.488023	0.321726
0.541667	0.208333	0.791667	38	1.32916	0.752773	0.408248	0.487101	0.474858	0.287934	0.417218	0.405903	0.528113	0.451572	0.547901	0.371559	0.467631	0.406851	0.551486	0.342056	0.465423	0.359485	0.495326	0.383743	0.361342	0.518306	0.31589	0.350837	0.568118	0.553478	0.369254	0.365086	0.366389	0.474833	0.316074	0.297764	0.301984	0.538625	0.362803	0.505404	0.466605	0.484635	0.490277	0.503679	0.383749	0.471187	0.434908	0.562555	0.429101	0.479755
0.375	0.708333	0.75	39	1.3784	1.16905	0.632456	0.368338	0.516914	0.343965	0.498366	0.35647	0.438637	0.353576	0.46064	0.474672	0.396939	0.492971	0.420551	0.29323	0.619614	0.410226	0.397728	0.517065	0.320913	0.56966	0.46526	0.408223	0.429562	0.372927	0.41463	0.337732	0.274678	0.575922	0.242173	0.261136	0.336674	0.420821	0.318962	0.452098	0.47917	0.484884	0.447758	0.394262	0.368451	0.398242	0.346075	0.444556	0.467124	0.471269
0.541667	0.125	0.875	40	1.32916	0.547723	0.547723	0.380468	0.371895	0.196243	0.507281	0.359398	0.322388	0.418167	0.46597	0.469813	0.490205	0.480574	0.44175	0.397746	0.408028	0.272113	0.374287	0.335563	0.424924	0.445617	0.535911	0.37184	0.365205	0.581995	0.507077	0.513146	0.434905	0.400419	0.330621	0.373101	0.308064	0.558253	0.356696	0.449023	0.450074	0.533172	0.343686	0.499306	0.503199	0.567184	0.468775	0.447111	0.392043	0.35827
0.375	0.166667	0.666667	41	1.22474	0.516398	0.816497	0.308246	0.337489	0.371185	0.470469	0.451737	0.376953	0.202738	0.495018	0.351949	0.63301	0.400808	0.340862	0.454354	0.441343	0.331527	0.510299	0.341134	0.133936	0.449653	0.459557	0.549786	0.512066	0.491375	0.560679	0.305447	0.328424	0.714585	0.265383	0.467872	0.280278	0.408529	0.436794	0.454122	0.514024	0.466013	0.461282	0.557584	0.376844	0.588174	0.551762	0.532795	0.524838	0.451755
0.916667	0.791667	0.125	43	0.516398	1.16905	0.547723	0.299776	0.390843	0.36724	0.622006	0.275603	0.450593	0.350519	0.609285	0.587476	0.43621	0.522021	0.461306	0.374754	0.425583	0.531953	0.416635	0.374788	0.444294	0.471299	0.401832	0.399669	0.562213	0.428039	0.527702	0.403349	0.437305	0.511184	0.312414	0.473474	0.336881	0.349359	0.383006	0.443638	0.591631	0.469669	0.283039	0.460402	0.463816	0.534096	0.46328	0.533494	0.445923	0.502607
0.666667	0.583333	0.375	45	1.0328	1.21106	1.22474	0.317958	0.332106	0.388883	0.254524	0.445061	0.349233	0.338505	0.576474	0.614604	0.526488	0.471149	0.510086	0.371269	0.383929	0.43406	0.64632	0.449937	0.386098	0.397787	0.509991	0.399105	0.496874	0.528893	0.528088	0.461529	0.379237	0.531362	0.275035	0.373987	0.298851	0.506547	0.602993	0.350433	0.446528	0.605973	0.452153	0.510901	0.552435	0.219883	0.330401	0.334896	0.369317	0.343295
0.333333	0.0833333	0.833333	46	1.36626	0.516398	0.516398	0.338854	0.435092	0.184209	0.509669	0.479532	0.3165	0.421157	0.50194	0.434846	0.352304	0.474147	0.593247	0.383109	0.441347	0.357338	0.471588	0.374659	0.515676	0.573824	0.5575	0.443107	0.34993	0.360814	0.4093	0.429538	0.320612	0.592891	0.402708	0.401399	0.301426	0.509521	0.581669	0.465628	0.469586	0.480515	0.50423	0.57592	0.737859	0.322033	0.495416	0.572638	0.287716	0.34106
0.708333	0.791667	0.791667	47	1.16905	1.16905	1.16905	0.214835	0.474593	0.357221	0.39214	0.361627	0.4412	0.305113	0.554031	0.473706	0.435484	0.442502	0.473774	0.451407	0.421924	0.388499	0.458611	0.445678	0.374308	0.543353	0.413919	0.400912	0.497084	0.529776	0.522506	0.300937	0.40753	0.493325	0.36431	0.337289	0.293501	0.394945	0.390281	0.507526	0.390353	0.435683	0.462714	0.388535	0.458425	0.554795	0.477513	0.44294	0.453612	0.502398
0.5	0.458333	0.375	49	1.26491	0.983192	1.3784	0.450803	0.321687	0.463551	0.302949	0.303222	0.429914	0.314753	0.461049	0.314368	0.527288	0.408656	0.48793	0.332814	0.513064	0.37559	0.463567	0.448403	0.414733	0.427243	0.489026	0.455686	0.473604	0.315907	0.447379	0.403029	0.412217	0.251123	0.241959	0.128803	0.292071	0.538459	0.301575	0.314475	0.472544	0.515371	0.372213	0.443351	0.536847	0.415292	0.48299	0.35271	0.434326	0.472672
0.5	0.166667	0.583333	50	0.894427	0.516398	1.50555	0.35281	0.311837	0.310932	0.361109	0.352964	0.3488	0.308555	0.484174	0.379129	0.493982	0.475317	0.491567	0.376665	0.511566	0.379723	0.382997	0.495077	0.494291	0.439568	0.494444	0.328843	0.458388	0.494686	0.51485	0.256053	0.447738	0.475194	0.308767	0.40865	0.259515	0.381846	0.354832	0.347434	0.323012	0.49938	0.299196	0.495931	0.435212	0.285741	0.525764	0.607145	0.364244	0.553985
0.833333	0.916667	0.375	51	0.516398	0.516398	1.22474	0.266887	0.324018	0.290207	0.543642	0.403301	0.362763	0.351849	0.454102	0.471637	0.485939	0.44552	0.514662	0.416288	0.445476	0.393749	0.489716	0.409277	0.499775	0.411345	0.382715	0.405596	0.373515	0.528916	0.445052	0.376492	0.299791	0.406454	0.321607	0.303358	0.333286	0.383863	0.321511	0.411343	0.407375	0.504047	0.428153	0.385639	0.382779	0.494238	0.370535	0.53979	0.446788	0.473698
0.541667	0.833333	0.416667	55	0.983192	0.516398	1.21106	0.361239	0.395276	0.353256	0.544614	0.406467	0.368801	0.370319	0.478193	0.392308	0.496965	0.427722	0.390184	0.366198	0.477788	0.332469	0.441909	0.50464	0.347803	0.448317	0.481347	0.393733	0.44213	0.526623	0.502857	0.374447	0.484243	0.462013	0.284735	0.403118	0.318247	0.468093	0.357193	0.395416	0.548405	0.466486	0.443514	0.571282	0.441852	0.430338	0.395955	0.490393	0.533151	0.556705
0.708333	0.833333	0.166667	56	1.16905	0.516398	0.516398	0.379843	0.332139	0.259979	0.539512	0.461304	0.349175	0.445354	0.452168	0.490842	0.471965	0.479918	0.357902	0.421471	0.487455	0.435283	0.545946	0.414039	0.414269	0.54743	0.505131	0.388824	0.454845	0.497515	0.528953	0.445601	0.367234	0.572351	0.346705	0.391576	0.267593	0.460468	0.265032	0.368381	0.61624	0.324729	0.435154	0.392868	0.522096	0.402667	0.303333	0.338139	0.486284	0.549605
0.375	0.125	0.625	57	1.04881	0.547723	1.22474	0.3154	0.323491	0.219286	0.211169	0.255016	0.393486	0.393571	0.358425	0.337566	0.456649	0.571835	0.466188	0.289137	0.435093	0.278483	0.304174	0.470105	0.346672	0.54001	0.303461	0.512374	0.440972	0.51263	0.593345	0.383333	0.451851	0.571647	0.207797	0.139336	0.371984	0.160703	0.349951	0.400983	0.576588	0.455901	0.472662	0.44793	0.478905	0.400328	0.516148	0.381192	0.55407	0.316874
0.666667	0.25	0.666667	58	1.36626	1.09545	1.36626	0.427733	0.385371	0.444792	0.375213	0.387822	0.281557	0.498752	0.509102	0.369258	0.419281	0.413423	0.471373	0.437149	0.513798	0.362961	0.349644	0.421271	0.347793	0.486781	0.486042	0.465835	0.525554	0.57442	0.330912	0.472556	0.417222	0.419783	0.275345	0.149157	0.429796	0.422437	0.546932	0.216335	0.511465	0.405681	0.461078	0.583038	0.462361	0.341773	0.275394	0.505847	0.413682	0.492127
0.833333	0.833333	0.625	61	0.516398	0.516398	1.3784	0.344069	0.322349	0.193023	0.322327	0.46414	0.271253	0.153732	0.370088	0.524814	0.554108	0.367235	0.593092	0.384658	0.443346	0.341503	0.696911	0.382897	0.451206	0.482874	0.464952	0.34914	0.516835	0.424722	0.606258	0.329256	0.368125	0.535245	0.293158	0.480857	0.29223	0.514267	0.332641	0.567273	0.510772	0.549465	0.447306	0.499755	0.380411	0.413113	0.446103	0.528965	0.516933	0.460775
0.666667	0.875	0.666667	62	1.0328	0.547723	1.75119	0.299538	0.432449	0.426012	0.525247	0.366541	0.350939	0.381719	0.316273	0.42458	0.376498	0.398694	0.429519	0.474715	0.34985	0.395668	0.451697	0.46195	0.378083	0.482707	0.333007	0.530581	0.503048	0.50106	0.526468	0.379994	0.454987	0.518012	0.368601	0.44476	0.411845	0.372278	0.481618	0.417015	0.462217	0.496355	0.462386	0.513201	0.464268	0.388676	0.407125	0.45934	0.442511	0.448241
0.666667	0.875	0.291667	63	1.36626	0.547723	1.32916	0.471687	0.399932	0.20356	0.442239	0.278632	0.42384	0.408203	0.611875	0.330198	0.391019	0.4589	0.563732	0.333795	0.54928	0.474312	0.60622	0.446982	0.380523	0.304621	0.399751	0.458177	0.416607	0.534819	0.661378	0.316539	0.416998	0.589099	0.230388	0.46933	0.27235	0.469105	0.422282	0.446024	0.579315	0.502113	0.354544	0.428201	0.375845	0.489765	0.422104	0.399564	0.396637	0.406915
0.75	0.791667	0.583333	64	0	1.16905	1.50555	0.269732	0.473127	0.439862	0.498457	0.360635	0.317817	0.331317	0.408595	0.38996	0.405354	0.481491	0.423532	0.394297	0.405855	0.354296	0.427422	0.490496	0.355279	0.461563	0.446041	0.397658	0.455135	0.458409	0.499023	0.31436	0.469802	0.54265	0.284509	0.419974	0.319903	0.575524	0.437217	0.442849	0.491895	0.549546	0.456026	0.478104	0.386732	0.438604	0.360386	0.446034	0.481037	0.414887
0.666667	0.75	0.708333	65	1.0328	1.09545	1.16905	0.286398	0.436956	0.305144	0.488682	0.375802	0.381888	0.370737	0.471522	0.528002	0.483006	0.491662	0.425148	0.344458	0.509911	0.355016	0.532926	0.464207	0.423866	0.466261	0.404298	0.384619	0.458477	0.503772	0.497376	0.323462	0.431195	0.44504	0.342237	0.37833	0.37212	0.433448	0.452726	0.355217	0.550955	0.468366	0.422899	0.507423	0.430375	0.294005	0.447841	0.489534	0.484117	0.522695
0.25	0.0833333	0.791667	66	1.09545	0.516398	0.752773	0.475618	0.478232	0.337597	0.45967	0.450808	0.410731	0.199325	0.503822	0.420851	0.427455	0.523222	0.49053	0.481489	0.454916	0.419634	0.404105	0.394623	0.447788	0.498515	0.376062	0.343437	0.457306	0.604328	0.411695	0.384253	0.497194	0.638566	0.317255	0.390337	0.417499	0.425126	0.382715	0.472511	0.473748	0.495615	0.513882	0.600358	0.507748	0.344214	0.335185	0.480775	0.518643	0.332663
0.458333	0.208333	0.5	67	0.983192	1.16905	1.26491	0.48498	0.386428	0.350773	0.571964	0.453103	0.354295	0.404635	0.49978	0.393683	0.435994	0.478217	0.503383	0.329744	0.397556	0.360714	0.421034	0.553969	0.322975	0.560253	0.481541	0.473656	0.500592	0.441967	0.492916	0.390191	0.50841	0.472621	0.290863	0.476536	0.269204	0.430361	0.282708	0.416295	0.491597	0.585637	0.439695	0.570752	0.420479	0.497439	0.527389	0.421068	0.433353	0.649662
0.583333	0.833333	0.166667	68	1.21106	0.516398	0.516398	0.448227	0.458505	0.364154	0.914862	0.371918	0.363318	0.310083	0.57534	0.512066	0.564761	0.596048	0.566524	0.535842	0.487742	0.415945	0.371359	0.456593	0.375249	0.522114	0.443876	0.413479	0.543695	0.411478	0.360911	0.319945	0.258131	0.534855	0.258735	0.453131	0.348442	0.495001	0.413557	0.544299	0.366953	0.507121	0.2979	0.462597	0.604394	0.490341	0.401851	0.405604	0.428762	0.447626
0.125	0.0416667	0.916667	69	0.547723	0.408248	0.516398	0.483747	0.300231	0.239446	0.303389	0.309869	0.217553	0.39263	0.702476	0.44872	0.294818	0.486654	0.532646	0.470169	0.325834	0.29971	0.636585	0.470519	0.331174	0.466094	0.439111	0.45276	0.503872	0.418759	0.627571	0.295248	0.555236	0.437168	0.355811	0.311477	0.316861	0.498051	0.56614	0.437522	0.543995	0.397716	0.528757	0.717694	0.707351	0.378927	0.355722	0.73038	0.335794	0.449244
0.875	0.833333	0.166667	70	0.547723	0.816497	1.63299	0.348497	0.361665	0.393711	0.350305	0.359616	0.401146	0.317991	0.521864	0.658935	0.365017	0.486967	0.4729	0.396648	0.424975	0.419927	0.442688	0.415147	0.412851	0.371111	0.226567	0.393336	0.454894	0.507364	0.408435	0.364765	0.305559	0.451067	0.416984	0.289161	0.355491	0.520506	0.358146	0.641734	0.476445	0.529969	0.373652	0.521874	0.408595	0.373419	0.481551	0.553384	0.442292	0.475289
0.708333	0.875	0.416667	72	0.408248	0.547723	1.36626	0.435937	0.349056	0.465334	0.690223	0.317476	0.381834	0.452824	0.590463	0.388363	0.553839	0.47793	0.725076	0.402319	0.46879	0.439735	0.443557	0.465547	0.382159	0.614087	0.443045	0.391251	0.624858	0.49196	0.479287	0.378854	0.392951	0.446931	0.3485	0.417918	0.340033	0.333297	0.473479	0.281437	0.462332	0.516384	0.445527	0.421824	0.369129	0.233151	0.455517	0.49275	0.489082	0.355398
0.291667	0.291667	0.833333	73	0.983192	0.983192	0.516398	0.465991	0.316195	0.280347	0.566059	0.330949	0.309616	0.351022	0.685615	0.530674	0.350636	0.513805	0.456368	0.434291	0.402032	0.35308	0.49165	0.331824	0.352222	0.456662	0.476404	0.319082	0.522884	0.485365	0.565281	0.322194	0.396137	0.478591	0.345823	0.302261	0.37426	0.479739	0.401058	0.304772	0.434077	0.469945	0.446766	0.509817	0.568085	0.40803	0.331009	0.54807	0.621593	0.470493
0.458333	0.375	0.791667	74	1.32916	1.3784	0.408248	0.318433	0.358884	0.29129	0.57594	0.36166	0.341091	0.387921	0.429111	0.367951	0.550057	0.445152	0.295156	0.412827	0.525198	0.390088	0.478416	0.427757	0.311749	0.44267	0.423166	0.38907	0.538279	0.422788	0.478041	0.395426	0.464778	0.437277	0.263874	0.475139	0.217353	0.563064	0.60731	0.47279	0.476177	0.387691	0.541709	0.442654	0.36868	0.312246	0.36201	0.484186	0.446802	0.528584
0.958333	0.541667	0.208333	76	0.408248	1.47196	1.16905	0.322713	0.401833	0.335837	0.496558	0.386414	0.397283	0.3939	0.52683	0.358963	0.439129	0.44668	0.578032	0.402731	0.450981	0.343077	0.49669	0.383677	0.382308	0.512397	0.38337	0.45011	0.419935	0.532844	0.53516	0.347067	0.380869	0.437179	0.272697	0.326503	0.255523	0.426772	0.542175	0.414515	0.500932	0.489266	0.42575	0.503436	0.602339	0.287702	0.475484	0.487016	0.534619	0.406221
0.541667	0.208333	0.416667	77	0.983192	0.408248	1.21106	0.247552	0.348086	0.308994	0.537247	0.336713	0.33937	0.433007	0.393444	0.43777	0.308655	0.472111	0.334921	0.365212	0.352012	0.405635	0.475437	0.454994	0.477306	0.446317	0.409463	0.315825	0.476588	0.511374	0.4677	0.264586	0.526089	0.468909	0.262412	0.367436	0.369351	0.371568	0.456568	0.339566	0.531759	0.438965	0.45482	0.440744	0.312362	0.313893	0.443743	0.50578	0.523908	0.508272
0.541667	0.208333	0.5	78	0.983192	0.408248	1.09545	0.238193	0.300834	0.34769	0.618754	0.330402	0.437574	0.381834	0.472845	0.454047	0.4131	0.42158	0.41679	0.397216	0.36798	0.420084	0.527015	0.39979	0.429708	0.445885	0.343003	0.403105	0.554231	0.401443	0.489004	0.403094	0.40257	0.420507	0.28322	0.355709	0.524322	0.440622	0.462793	0.258652	0.448685	0.470797	0.366976	0.57502	0.636134	0.372795	0.412622	0.281442	0.580889	0.573161
0.541667	0.166667	0.708333	80	1.47196	0.816497	1.16905	0.413838	0.357716	0.30022	0.570939	0.355304	0.475987	0.44267	0.476105	0.588828	0.534935	0.429303	0.393792	0.389696	0.442603	0.361992	0.368266	0.500658	0.43682	0.409826	0.399664	0.392361	0.540118	0.548053	0.537833	0.358491	0.459192	0.647266	0.276798	0.410906	0.323022	0.463671	0.336319	0.368131	0.558868	0.4804	0.255428	0.568021	0.379414	0.38711	0.490948	0.449992	0.534939	0.413862
0.458333	0.125	0.708333	82	1.32916	0.547723	0.983192	0.364118	0.427855	0.346001	0.599021	0.276	0.433848	0.370055	0.539685	0.420267	0.512326	0.570727	0.505142	0.414809	0.443885	0.42145	0.439342	0.388568	0.48831	0.429049	0.561294	0.361874	0.522033	0.533199	0.359102	0.366865	0.47081	0.384468	0.317487	0.528668	0.319359	0.493926	0.455492	0.494972	0.443617	0.482447	0.303564	0.483591	0.570044	0.455741	0.501525	0.489393	0.437494	0.690326
0.916667	0.875	0	83	0.516398	0.547723	0	0.343906	0.300023	0.392925	0.649102	0.541649	0.3031	0.354484	0.390524	0.469432	0.4695	0.43656	0.536532	0.305005	0.410378	0.411108	0.486086	0.472196	0.340659	0.516762	0.607787	0.447069	0.589079	0.404309	0.485939	0.318492	0.321007	0.451853	0.279427	0.281905	0.26796	0.513321	0.248567	0.520296	0.427233	0.556766	0.329231	0.440502	0.479778	0.43158	0.45614	0.51914	0.47169	0.447058
0.5	0.25	0.5	84	1.26491	0	1.26491	0.404081	0.536674	0.226875	0.539678	0.454033	0.284168	0.293337	0.391501	0.330201	0.53036	0.47942	0.470049	0.431471	0.486812	0.354957	0.276496	0.405628	0.410159	0.407294	0.361381	0.473144	0.539257	0.547588	0.424137	0.388974	0.546208	0.463736	0.299401	0.453333	0.351319	0.532408	0.527586	0.658516	0.619718	0.438991	0.335998	0.618073	0.408854	0.32625	0.517176	0.612853	0.395245	0.659402
0.666667	0.75	0.25	85	1.0328	1.09545	1.26491	0.406391	0.335658	0.285549	0.446505	0.422332	0.302006	0.285326	0.296443	0.343366	0.372846	0.562776	0.462597	0.507613	0.443468	0.524094	0.614585	0.389271	0.368091	0.469199	0.546354	0.430218	0.39939	0.426153	0.443847	0.372954	0.434272	0.385551	0.329536	0.463072	0.384304	0.453943	0.471401	0.307936	0.50167	0.629694	0.537495	0.519482	0.415932	0.414668	0.419044	0.209986	0.343503	0.543133
0.625	0.291667	0.5	86	1.64317	1.16905	1.54919	0.536776	0.382231	0.486025	0.688719	0.368435	0.351324	0.278223	0.447949	0.41844	0.547807	0.446112	0.467973	0.443852	0.399077	0.402903	0.502376	0.496052	0.383929	0.544681	0.45147	0.473042	0.483716	0.490602	0.430737	0.356164	0.40371	0.481858	0.349823	0.451948	0.339664	0.44905	0.439061	0.593441	0.407086	0.452725	0.316402	0.472696	0.494104	0.223479	0.443533	0.56399	0.339026	0.480776
0.541667	0.166667	0.541667	87	1.32916	0.516398	1.32916	0.474354	0.45877	0.417729	0.544751	0.409107	0.334107	0.316897	0.483484	0.396089	0.426086	0.450362	0.472707	0.447537	0.480824	0.432921	0.506152	0.417905	0.380738	0.46609	0.409296	0.438426	0.501859	0.530879	0.547479	0.352348	0.350833	0.539418	0.295642	0.309295	0.263006	0.414617	0.450776	0.416468	0.505644	0.456194	0.600476	0.60573	0.46264	0.586828	0.416518	0.620389	0.339642	0.485436
0.875	0.708333	0.625	88	0.547723	1.47196	1.04881	0.465174	0.261154	0.272454	0.344888	0.415497	0.39595	0.277401	0.447211	0.375641	0.50674	0.477347	0.52898	0.325901	0.36846	0.421109	0.458178	0.439993	0.324451	0.366865	0.496366	0.452559	0.453975	0.49852	0.498467	0.372392	0.42077	0.463096	0.366719	0.36828	0.341122	0.433597	0.341988	0.483074	0.435534	0.461927	0.530655	0.475734	0.396865	0.347183	0.520442	0.622843	0.389282	0.375449
0.833333	0.916667	0.0416667	89	0.816497	0.516398	0.408248	0.343531	0.340766	0.269548	0.547515	0.493482	0.394949	0.457881	0.481188	0.263777	0.474281	0.366966	0.490585	0.319603	0.406838	0.3108	0.471396	0.455142	0.434611	0.513638	0.475989	0.504026	0.499578	0.451905	0.435211	0.34218	0.479247	0.355775	0.294652	0.402964	0.233268	0.396114	0.444019	0.360361	0.507251	0.481093	0.463083	0.559437	0.503454	0.453908	0.370829	0.524661	0.502067	0.394633
0.416667	0.958333	0.458333	90	1.21106	0.408248	1.7224	0.288759	0.336732	0.552388	0.382633	0.323205	0.443126	0.311888	0.615129	0.432662	0.488026	0.544216	0.355467	0.365635	0.489134	0.416625	0.346721	0.415093	0.417331	0.460278	0.401059	0.577872	0.500989	0.506241	0.557676	0.188737	0.401086	0.643015	0.363329	0.420636	0.331287	0.429433	0.700081	0.365728	0.607704	0.531261	0.300699	0.466458	0.584674	0.611375	0.414571	0.405196	0.444414	0.497106
0.125	0.166667	0.916667	91	0.547723	0.516398	0.516398	0.405262	0.4451	0.445095	0.526411	0.470506	0.37812	0.394955	0.386915	0.408495	0.46292	0.488679	0.470249	0.457807	0.596479	0.353522	0.202663	0.497365	0.431991	0.417979	0.434292	0.458128	0.481626	0.559557	0.406556	0.399833	0.498805	0.546265	0.340628	0.40135	0.267347	0.528364	0.431444	0.480598	0.538482	0.489509	0.384006	0.54755	0.31651	0.523228	0.472448	0.428079	0.464961	0.421258
0.375	0.375	0.375	94	1.04881	0.83666	0.83666	0.325929	0.342857	0.31235	0.535606	0.408919	0.351931	0.395161	0.472974	0.507187	0.484473	0.474523	0.488681	0.403633	0.467671	0.357137	0.372972	0.392876	0.292658	0.435022	0.439663	0.409223	0.494877	0.386661	0.488425	0.304636	0.316264	0.467253	0.302122	0.4427	0.351137	0.495213	0.455564	0.475225	0.486933	0.397908	0.396945	0.51441	0.465959	0.558172	0.418842	0.408173	0.588455	0.358419
0.458333	0.375	0.208333	95	1.16905	1.04881	0.752773	0.421309	0.399238	0.283439	0.486831	0.31957	0.322862	0.437916	0.385101	0.46675	0.390863	0.452374	0.52602	0.338659	0.444772	0.454527	0.432182	0.3768	0.324106	0.583102	0.50459	0.503559	0.388928	0.409495	0.565807	0.415104	0.401755	0.559804	0.380632	0.342178	0.292723	0.531412	0.475701	0.449568	0.432824	0.540568	0.368108	0.621683	0.531986	0.358596	0.69208	0.51599	0.51328	0.224378
0.708333	0.333333	0.208333	96	0.752773	0.816497	1.16905	0.438147	0.31322	0.412702	0.615308	0.343343	0.272258	0.405667	0.499463	0.445026	0.473704	0.499479	0.414215	0.369972	0.422336	0.337603	0.401407	0.418251	0.364805	0.487744	0.409387	0.349357	0.450334	0.480626	0.475504	0.358893	0.345388	0.43309	0.335352	0.403475	0.321774	0.444605	0.476715	0.482748	0.542839	0.486237	0.374662	0.363512	0.420954	0.344591	0.476974	0.393265	0.558961	0.458896
0.125	0.208333	0.708333	99	0.547723	0.752773	0.983192	0.558082	0.506847	0.391955	0.784723	0.370257	0.300192	0.38435	0.522262	0.437951	0.614437	0.38641	0.530243	0.451319	0.281536	0.446797	0.546776	0.374206	0.39194	0.435656	0.570918	0.457512	0.35444	0.546995	0.369204	0.402471	0.478665	0.539293	0.279724	0.218954	0.466899	0.379787	0.372953	0.349871	0.50472	0.532152	0.391946	0.527768	0.460213	0.474256	0.368786	0.494963	0.449187	0.352271
0.833333	0.625	0.416667	102	0.516398	1.22474	0.816497	0.305715	0.528933	0.243215	0.671872	0.325779	0.193737	0.40011	0.559518	0.232339	0.254272	0.446754	0.289621	0.271333	0.57022	0.292015	0.356139	0.465965	0.44878	0.518828	0.479242	0.475105	0.319943	0.466746	0.590011	0.433972	0.443396	0.477063	0.28531	0.287049	0.424035	0.477967	0.453621	0.559579	0.570729	0.454155	0.589201	0.388716	0.457564	0.432701	0.353071	0.574434	0.518005	0.507174
0.291667	0.208333	0.833333	105	0.983192	0.752773	0.516398	0.412163	0.42922	0.395885	0.545239	0.368145	0.403726	0.408188	0.473187	0.558311	0.396359	0.432228	0.409158	0.366991	0.37706	0.380759	0.452126	0.335056	0.343132	0.472426	0.432249	0.421982	0.357563	0.5075	0.39189	0.445333	0.308616	0.566431	0.343654	0.403494	0.380175	0.435794	0.415638	0.488282	0.337744	0.496357	0.264803	0.540314	0.409574	0.391779	0.273818	0.366484	0.493638	0.646685
0.208333	0.291667	0.833333	106	1.16905	1.47196	0.516398	0.501869	0.374817	0.298165	0.654724	0.463936	0.344735	0.39719	0.463068	0.431595	0.382801	0.350913	0.49208	0.370728	0.517477	0.232402	0.675116	0.450108	0.353008	0.299231	0.208262	0.645777	0.688316	0.691173	0.400789	0.279205	0.234976	0.52875	0.333784	0.319944	0.406899	0.657201	0.33521	0.272723	0.576818	0.526857	0.201499	0.377218	0.544852	0.645147	0.529865	0.60359	0.491519	0.512115
0.25	0.333333	0.875	107	1.09545	0.816497	0.547723	0.552864	0.406314	0.411195	0.542979	0.262832	0.286245	0.29746	0.507839	0.494309	0.517238	0.439884	0.446178	0.443293	0.38941	0.43981	0.360412	0.400384	0.392037	0.503247	0.305779	0.40555	0.428166	0.584189	0.551792	0.28712	0.382346	0.52359	0.406074	0.170491	0.323992	0.359899	0.413259	0.502385	0.494322	0.507307	0.536017	0.381836	0.409012	0.515875	0.528182	0.448879	0.441153	0.559941
0.708333	0.166667	0.541667	108	0.983192	0.816497	1.47196	0.416421	0.515221	0.357455	0.421151	0.407475	0.332416	0.293679	0.511022	0.336501	0.264793	0.451275	0.646204	0.285575	0.411659	0.278787	0.410207	0.391628	0.544008	0.532423	0.42961	0.383821	0.463898	0.443508	0.607819	0.339371	0.494274	0.495927	0.321188	0.469356	0.283937	0.493811	0.423259	0.407277	0.592739	0.508666	0.323135	0.434918	0.357747	0.415775	0.520631	0.53253	0.455629	0.531315
1	0.875	0.541667	110	0	0.547723	1.32916	0.186815	0.583156	0.429739	0.468888	0.374242	0.344742	0.253911	0.530487	0.508932	0.653336	0.419509	0.460409	0.380496	0.458462	0.459757	0.282204	0.397355	0.409283	0.45377	0.485117	0.3677	0.417806	0.369636	0.504909	0.274606	0.582689	0.427008	0.346832	0.16323	0.228805	0.546988	0.597002	0.395902	0.459489	0.336727	0.357047	0.583527	0.266686	0.575592	0.218202	0.331535	0.241999	0.573945
0.416667	0.125	0.833333	111	1.50555	0.547723	0.516398	0.430558	0.406483	0.284487	0.521391	0.333651	0.297823	0.362997	0.591907	0.602134	0.474416	0.413418	0.531578	0.385942	0.456816	0.252338	0.548888	0.384016	0.444177	0.517767	0.431088	0.535049	0.38849	0.507121	0.490643	0.175208	0.454656	0.441591	0.240381	0.41323	0.355514	0.559003	0.492985	0.585404	0.590893	0.573275	0.4781	0.519672	0.424404	0.506801	0.330143	0.462615	0.461815	0.374557
0.791667	0.791667	0.166667	113	0.752773	1.16905	1.21106	0.261908	0.231686	0.383871	0.655145	0.264578	0.390915	0.329257	0.606261	0.500899	0.458087	0.410858	0.514018	0.447155	0.522307	0.397361	0.47158	0.404068	0.450479	0.611392	0.555802	0.447408	0.459439	0.585055	0.631001	0.279001	0.462413	0.484	0.27894	0.422012	0.371294	0.468979	0.61668	0.380793	0.41943	0.531866	0.339992	0.593362	0.558315	0.368796	0.413566	0.465162	0.475596	0.379835
0.833333	0.833333	0.416667	114	0.516398	0.516398	1.0328	0.259472	0.592164	0.298727	0.567553	0.36164	0.293651	0.293835	0.451687	0.415551	0.579559	0.44136	0.56548	0.380229	0.5639	0.383117	0.490242	0.490979	0.423171	0.406614	0.439716	0.308849	0.506476	0.465326	0.449689	0.360004	0.482154	0.532002	0.315361	0.331495	0.22876	0.561948	0.509638	0.462339	0.561378	0.538497	0.248758	0.443593	0.39247	0.338802	0.479158	0.513887	0.544435	0.661728
0.583333	0.875	0.25	117	1.63299	0.547723	1.26491	0.33969	0.38986	0.389944	0.474975	0.513529	0.43094	0.336436	0.45371	0.437808	0.39763	0.511782	0.398565	0.428072	0.417646	0.305372	0.561192	0.513495	0.390427	0.4318	0.47792	0.503517	0.52928	0.565457	0.470432	0.38244	0.46866	0.526896	0.311578	0.279844	0.292953	0.265797	0.540269	0.419624	0.471401	0.375559	0.566245	0.506252	0.428595	0.489683	0.352935	0.378696	0.476917	0.553707
0.875	0.75	0.583333	120	0.547723	1.09545	1.36626	0.281613	0.422161	0.334943	0.605018	0.389528	0.35516	0.344988	0.458983	0.427768	0.399699	0.4642	0.440606	0.381584	0.473378	0.379791	0.427963	0.39655	0.40255	0.43907	0.422463	0.463005	0.494044	0.488421	0.499959	0.41736	0.484379	0.582307	0.347106	0.270226	0.339872	0.469102	0.471121	0.528863	0.403466	0.535629	0.452379	0.515237	0.386077	0.383095	0.449834	0.352269	0.5054	0.519442
0.708333	0.583333	0.625	121	0.983192	0.816497	0.83666	0.454261	0.392873	0.29216	0.612533	0.464649	0.326955	0.306407	0.43114	0.401024	0.470668	0.467431	0.507551	0.351414	0.400985	0.313521	0.462209	0.415811	0.345802	0.510801	0.456358	0.420256	0.378216	0.556101	0.539815	0.417902	0.365949	0.40553	0.377205	0.382705	0.269333	0.343201	0.333004	0.354103	0.571747	0.4759	0.348854	0.567215	0.448956	0.312163	0.386603	0.510328	0.588242	0.552756
0.541667	0.791667	0.416667	123	0.983192	0.408248	0.816497	0.466588	0.362306	0.40742	0.471748	0.256122	0.222273	0.414434	0.432826	0.332347	0.52	0.482481	0.458206	0.463932	0.508283	0.502855	0.478873	0.453319	0.493451	0.491435	0.377808	0.468787	0.539633	0.511055	0.691819	0.360238	0.424272	0.71804	0.248076	0.442664	0.326563	0.472889	0.398014	0.439861	0.398891	0.536171	0.480758	0.441647	0.509755	0.384616	0.356517	0.303232	0.394176	0.497838
0.791667	0.833333	0.166667	124	0.752773	0.516398	0.516398	0.439469	0.256378	0.455613	0.460617	0.283385	0.277995	0.374721	0.503435	0.395298	0.507213	0.473336	0.449524	0.257744	0.451919	0.333263	0.474957	0.481809	0.354504	0.326389	0.560335	0.416158	0.495221	0.406312	0.563676	0.371402	0.351786	0.41246	0.312974	0.350474	0.406928	0.430627	0.495911	0.341928	0.485682	0.494176	0.279983	0.361624	0.500736	0.454525	0.260914	0.609592	0.49468	0.546707
0.541667	0.458333	0.5	125	0.983192	0.983192	1.26491	0.416526	0.388753	0.258256	0.480083	0.387824	0.380568	0.415939	0.438848	0.312235	0.442847	0.486111	0.270181	0.525815	0.402992	0.481168	0.658461	0.554218	0.423953	0.456203	0.263926	0.252687	0.504706	0.627721	0.584695	0.377184	0.261917	0.464304	0.39038	0.542003	0.337832	0.54228	0.270339	0.389052	0.349084	0.501158	0.346523	0.737133	0.380096	0.525755	0.452578	0.474624	0.463908	0.170587
0.875	0.5	0.125	126	0.547723	1.26491	0.83666	0.370158	0.374256	0.343577	0.31752	0.348276	0.365414	0.335759	0.535653	0.34448	0.45064	0.411926	0.441164	0.375656	0.413243	0.308192	0.551037	0.323277	0.409966	0.396942	0.511922	0.523815	0.376453	0.481114	0.520237	0.190121	0.332838	0.338652	0.349017	0.419034	0.346849	0.45796	0.247663	0.318565	0.552097	0.463024	0.372924	0.526292	0.521709	0.412097	0.467676	0.59561	0.480525	0.259822
0.833333	0.958333	0.166667	127	0.516398	0.408248	0.516398	0.313877	0.414163	0.411713	0.552371	0.376193	0.315768	0.37685	0.434412	0.427474	0.45498	0.476754	0.495274	0.407511	0.427837	0.347418	0.498685	0.334198	0.381214	0.458205	0.349219	0.32535	0.476804	0.49466	0.433335	0.357948	0.411108	0.398435	0.285687	0.440938	0.412508	0.584924	0.451418	0.547286	0.529806	0.619653	0.541562	0.570945	0.48695	0.27306	0.369456	0.292517	0.443557	0.389201
0.291667	0.0416667	0.666667	132	0.983192	0.408248	1.36626	0.393098	0.307883	0.339968	0.433958	0.397781	0.352951	0.325782	0.541183	0.331417	0.406352	0.435582	0.464775	0.432186	0.502149	0.40028	0.396672	0.434189	0.449436	0.455718	0.393271	0.394724	0.417928	0.420931	0.418601	0.460501	0.496429	0.59562	0.320835	0.478637	0.284331	0.294175	0.36698	0.340172	0.540256	0.463993	0.573204	0.488607	0.428139	0.283147	0.464382	0.41418	0.742968	0.561115
0.541667	0.291667	0.958333	133	0.983192	1.16905	0.408248	0.461444	0.461192	0.227252	0.536756	0.185583	0.284014	0.301463	0.586559	0.598536	0.485246	0.436291	0.40551	0.360119	0.434556	0.334919	0.417427	0.422638	0.420554	0.535877	0.410134	0.406225	0.452143	0.477649	0.5338	0.408429	0.36898	0.540301	0.262435	0.438337	0.286835	0.480132	0.397201	0.476363	0.498625	0.398964	0.317618	0.651134	0.481952	0.388179	0.437937	0.561558	0.361105	0.653662
0.166667	0.25	0.875	134	1.21106	1.26491	0.547723	0.375366	0.267556	0.328061	0.330153	0.302102	0.342393	0.297051	0.49448	0.343537	0.513992	0.368763	0.576692	0.347389	0.539433	0.366059	0.350025	0.478547	0.358435	0.423634	0.213838	0.548357	0.461746	0.583641	0.329413	0.421227	0.424485	0.732598	0.409756	0.493913	0.264758	0.635155	0.511773	0.412436	0.510975	0.33007	0.263231	0.512953	0.614516	0.439934	0.48024	0.521206	0.39224	0.301729
0.5	0.416667	0.583333	135	1.26491	1.21106	1.21106	0.400784	0.306887	0.350761	0.458386	0.305406	0.448965	0.465935	0.465947	0.432051	0.422718	0.430159	0.39609	0.352216	0.51412	0.184783	0.39453	0.343384	0.358196	0.469014	0.327871	0.456578	0.452815	0.394297	0.371447	0.404292	0.414458	0.766454	0.3161	0.429362	0.461935	0.656345	0.253083	0.335151	0.439222	0.540317	0.320821	0.632065	0.321077	0.437283	0.32429	0.576477	0.517436	0.474512
0.25	0	0.791667	136	1.09545	0	0.408248	0.37119	0.299442	0.305095	0.456204	0.34733	0.40921	0.317564	0.510573	0.5391	0.460918	0.489987	0.460986	0.474508	0.372277	0.451359	0.400518	0.442416	0.489603	0.51798	0.538995	0.395735	0.432405	0.475483	0.499405	0.41475	0.377925	0.509395	0.295794	0.402006	0.306107	0.467041	0.352702	0.49222	0.538661	0.474954	0.414233	0.510655	0.463308	0.301386	0.299809	0.491878	0.517197	0.546903
0.25	0.125	0.75	138	1.09545	0.547723	0.632456	0.437271	0.35928	0.323637	0.531027	0.360404	0.35678	0.366084	0.51033	0.461738	0.450659	0.466949	0.423441	0.33201	0.517471	0.380085	0.467004	0.388923	0.349792	0.388409	0.372914	0.43511	0.442558	0.535522	0.435645	0.374715	0.347991	0.578505	0.351096	0.467719	0.416631	0.456851	0.519036	0.33431	0.474077	0.520319	0.296896	0.387143	0.38877	0.413568	0.369513	0.427353	0.559073	0.507263
0.166667	0.0833333	0.666667	140	1.63299	0.516398	0.816497	0.443389	0.264009	0.337567	0.464796	0.41122	0.34399	0.312884	0.464924	0.425657	0.471408	0.459941	0.586865	0.389658	0.460924	0.418034	0.393029	0.378181	0.343979	0.428617	0.493642	0.365912	0.470162	0.512418	0.533734	0.391944	0.489706	0.379227	0.35395	0.357506	0.282041	0.482693	0.432782	0.441063	0.61683	0.591146	0.527558	0.617295	0.463255	0.407479	0.329512	0.498979	0.430819	0.418277
0.958333	0.791667	0.0416667	143	0.408248	0.752773	0.408248	0.389853	0.36219	0.347715	0.456328	0.412043	0.387514	0.293197	0.505618	0.493697	0.502857	0.446544	0.53688	0.395763	0.437564	0.484857	0.435134	0.407442	0.380201	0.436735	0.495378	0.393266	0.492412	0.501089	0.480515	0.37157	0.440111	0.440554	0.321404	0.28913	0.389736	0.481302	0.38097	0.455787	0.506078	0.560927	0.408833	0.614421	0.511117	0.494082	0.312458	0.459177	0.51314	0.44008
0.833333	0.916667	0.125	144	0.516398	0.516398	0.547723	0.292545	0.404809	0.348238	0.578731	0.3212	0.30916	0.389135	0.464494	0.447059	0.452637	0.500923	0.465486	0.421373	0.458024	0.435965	0.549954	0.350329	0.453651	0.437528	0.441273	0.358452	0.511053	0.544328	0.514503	0.367983	0.441595	0.504949	0.318731	0.286928	0.456019	0.446709	0.447274	0.31535	0.471315	0.538426	0.391543	0.43069	0.387735	0.34686	0.476632	0.413932	0.489342	0.487017
0.75	0.833333	0.833333	145	1.09545	0.516398	0.816497	0.282191	0.296572	0.31485	0.461447	0.379813	0.275452	0.45637	0.497669	0.523421	0.48309	0.463022	0.401532	0.351229	0.473246	0.441908	0.46904	0.437609	0.337192	0.553116	0.359852	0.419217	0.416874	0.327186	0.509359	0.353927	0.384888	0.523906	0.305361	0.450216	0.318222	0.511584	0.374014	0.417062	0.471815	0.493741	0.457882	0.568877	0.431009	0.561965	0.403806	0.567613	0.477346	0.525102
0.125	0.666667	0.833333	148	0.547723	1.36626	0.516398	0.393141	0.181141	0.467833	0.781727	0.615884	0.32198	0.378434	0.719832	0.328415	0.4837	0.567851	0.612882	0.430295	0.5739	0.31509	0.379116	0.329015	0.363737	0.374939	0.49235	0.337037	0.415367	0.377474	0.441098	0.287813	0.457086	0.419578	0.261101	0.48768	0.385894	0.435664	0.410951	0.219133	0.505286	0.46903	0.372643	0.660923	0.308169	0.339374	0.402551	0.342277	0.241549	0.365695
0.541667	0.5	0.833333	149	1.7224	1.26491	0.816497	0.393075	0.269222	0.336651	0.421256	0.397524	0.278112	0.274248	0.543914	0.533348	0.411805	0.451943	0.55654	0.410851	0.279604	0.271389	0.453769	0.366392	0.456309	0.358278	0.405125	0.325545	0.443691	0.453811	0.497939	0.471492	0.348723	0.393087	0.305855	0.357486	0.423143	0.48126	0.42128	0.406722	0.413512	0.40441	0.46707	0.65027	0.421073	0.32214	0.556314	0.228225	0.433831	0.307335
0.25	0.208333	0.833333	150	1.09545	0.752773	0.516398	0.450496	0.362589	0.485828	0.531293	0.29022	0.268977	0.190704	0.496475	0.415584	0.577106	0.460374	0.427632	0.318587	0.408517	0.526938	0.460432	0.512742	0.524469	0.526099	0.379489	0.444848	0.516837	0.425173	0.499053	0.311989	0.436658	0.292229	0.393406	0.37782	0.171913	0.357946	0.43727	0.262159	0.445953	0.467361	0.427467	0.355537	0.525203	0.611928	0.370949	0.758407	0.557022	0.661468
0.416667	0.25	0.75	151	1.21106	1.09545	1.09545	0.426584	0.420937	0.338284	0.536445	0.388059	0.291183	0.308612	0.412393	0.33315	0.455336	0.473227	0.539941	0.396776	0.488926	0.450968	0.369665	0.429249	0.396941	0.507587	0.429372	0.49636	0.517109	0.464105	0.370196	0.422391	0.39501	0.31918	0.339659	0.344042	0.432945	0.466457	0.58391	0.306974	0.47569	0.557812	0.413605	0.503576	0.45431	0.484448	0.57557	0.523861	0.521695	0.475801
0.291667	0.541667	0.791667	154	0.408248	0.983192	0.408248	0.432728	0.311197	0.446318	0.599989	0.335523	0.215385	0.355424	0.451779	0.317016	0.493265	0.469705	0.519882	0.383672	0.45741	0.368336	0.319249	0.435355	0.351957	0.455879	0.443089	0.500806	0.458113	0.481293	0.445519	0.404449	0.411372	0.474633	0.306358	0.504395	0.34364	0.443838	0.372297	0.462073	0.533506	0.511433	0.470281	0.507574	0.538663	0.356865	0.489698	0.436226	0.46278	0.389042
0.5	0.166667	0.625	155	1.26491	0.516398	1.22474	0.34758	0.411797	0.330865	0.529515	0.228473	0.345068	0.339878	0.369008	0.441854	0.468724	0.513731	0.37722	0.34486	0.525919	0.367092	0.459581	0.428779	0.377261	0.566449	0.458871	0.30178	0.426948	0.533709	0.505611	0.38426	0.432685	0.629965	0.304727	0.375551	0.389153	0.442403	0.591576	0.395855	0.552644	0.524166	0.378315	0.480344	0.504503	0.372243	0.454335	0.485832	0.44048	0.528408
0.166667	0.0833333	0.916667	156	0.516398	0.516398	0.516398	0.399256	0.23735	0.343621	0.588979	0.258648	0.313407	0.343407	0.438496	0.520628	0.585468	0.437311	0.429988	0.253298	0.4748	0.379251	0.549596	0.309361	0.464737	0.463064	0.248253	0.364492	0.443065	0.453132	0.561277	0.362378	0.490514	0.611881	0.22989	0.44592	0.339672	0.585845	0.398408	0.312794	0.439494	0.555941	0.415421	0.601397	0.371813	0.417511	0.496148	0.531463	0.52892	0.527878
0.583333	0.583333	0.5	157	1.50555	1.21106	1.26491	0.33525	0.28984	0.394878	0.605902	0.412346	0.280221	0.405571	0.409731	0.441633	0.461319	0.478863	0.48188	0.375132	0.281021	0.304685	0.514745	0.39285	0.397687	0.509205	0.406802	0.47686	0.414111	0.457261	0.471926	0.322766	0.387784	0.47777	0.356558	0.319713	0.308838	0.409487	0.518616	0.446233	0.450291	0.437115	0.542114	0.471129	0.432484	0.407958	0.338283	0.468215	0.351318	0.491832
0.208333	0.333333	0.875	158	0.752773	1.36626	0.547723	0.413788	0.357589	0.397965	0.555051	0.470115	0.333448	0.364136	0.432478	0.506179	0.584823	0.502806	0.432348	0.391596	0.50548	0.416992	0.43142	0.470949	0.407949	0.438902	0.488265	0.382597	0.52799	0.483305	0.541425	0.290797	0.40911	0.482667	0.28196	0.322462	0.319781	0.457112	0.500257	0.502603	0.425201	0.523726	0.374977	0.518386	0.332449	0.440201	0.449112	0.46132	0.504992	0.489557
0.583333	0.833333	0.416667	159	1.0328	0.516398	1.50555	0.459535	0.24488	0.422585	0.476184	0.342866	0.16736	0.174987	0.496408	0.530414	0.326126	0.405265	0.390221	0.406565	0.417662	0.525853	0.502581	0.280578	0.339427	0.428334	0.381501	0.37122	0.499002	0.505157	0.545107	0.352065	0.355659	0.275756	0.37468	0.439844	0.293485	0.43829	0.438144	0.33243	0.517331	0.574814	0.283796	0.419947	0.470897	0.351996	0.222765	0.442483	0.418663	0.454593
1	0.916667	0.5	160	0	0.516398	1.26491	0.183753	0.267886	0.328573	0.603161	0.306281	0.343189	0.38952	0.560474	0.408844	0.416166	0.447702	0.434098	0.356304	0.463348	0.416005	0.427986	0.437753	0.380621	0.456218	0.345672	0.484947	0.47781	0.415342	0.467568	0.333663	0.516936	0.449573	0.265974	0.425703	0.360169	0.551321	0.388441	0.310605	0.447257	0.395077	0.361603	0.513298	0.465188	0.373474	0.582096	0.536301	0.534394	0.43434
0.25	0.166667	0.916667	162	1.09545	0.816497	0.516398	0.457011	0.15664	0.487605	0.816724	0.339009	0.138005	0.333146	0.411319	0.628766	0.438322	0.451521	0.263143	0.367633	0.501927	0.366094	0.542782	0.368396	0.464249	0.28041	0.408396	0.433878	0.419715	0.508349	0.459365	0.312661	0.539983	0.41459	0.400568	0.503659	0.356345	0.274793	0.404084	0.342724	0.395159	0.516498	0.30079	0.527109	0.518514	0.268732	0.70422	0.00569775	0.479351	0.534165
0.208333	0.125	0.875	165	0.752773	0.547723	1.22474	0.505083	0.49208	0.328432	0.439753	0.301776	0.419086	0.306781	0.487815	0.45098	0.387697	0.443447	0.54559	0.433997	0.391535	0.274956	0.423668	0.383186	0.454304	0.413139	0.222028	0.554349	0.353262	0.321322	0.614863	0.285486	0.395109	0.670142	0.338613	0.273099	0.186904	0.507241	0.291772	0.471433	0.440626	0.609865	0.60614	0.644618	0.265703	0.619887	0.439415	0.46623	0.479345	0.285247
0.416667	0.708333	0.25	169	1.21106	0.983192	1.09545	0.507831	0.39763	0.394167	0.618782	0.400277	0.421341	0.28491	0.433342	0.368364	0.410293	0.431049	0.441973	0.433697	0.4428	0.392969	0.480301	0.396843	0.39169	0.427881	0.518284	0.368477	0.498026	0.483362	0.457882	0.386673	0.358101	0.468264	0.267568	0.333111	0.374715	0.391558	0.462439	0.39864	0.514213	0.47803	0.401641	0.529004	0.410632	0.426346	0.386431	0.428943	0.503072	0.475634
0.583333	0.375	0.708333	171	1.0328	1.04881	1.47196	0.371279	0.493785	0.333158	0.634045	0.37238	0.321469	0.304163	0.359352	0.433481	0.351608	0.416639	0.401094	0.333201	0.417187	0.506736	0.34822	0.284128	0.473524	0.52551	0.356771	0.538383	0.592049	0.451803	0.521538	0.406354	0.402872	0.471493	0.291946	0.363384	0.337597	0.39629	0.425891	0.491067	0.51951	0.42199	0.492868	0.420796	0.557739	0.452109	0.439646	0.555148	0.50522	0.420131
0.541667	0.541667	0.791667	173	0.983192	1.32916	0.408248	0.447107	0.399794	0.322472	0.437822	0.371749	0.330981	0.418002	0.534803	0.45039	0.397768	0.416863	0.561773	0.44664	0.434464	0.376225	0.494888	0.412031	0.38414	0.428161	0.40027	0.434237	0.449664	0.565179	0.523178	0.430998	0.455698	0.384787	0.33927	0.252045	0.233027	0.476767	0.471174	0.491281	0.499336	0.596063	0.356469	0.418706	0.338018	0.262042	0.421172	0.606575	0.56644	0.677829
0.208333	0.125	0.833333	174	0.752773	0.547723	1.21106	0.442016	0.352854	0.320385	0.541419	0.27964	0.315998	0.403997	0.454274	0.45367	0.447264	0.493296	0.469823	0.380167	0.364968	0.333782	0.491061	0.38018	0.408844	0.497322	0.439469	0.378904	0.526585	0.458451	0.43901	0.296602	0.522772	0.408836	0.256462	0.311598	0.266164	0.488958	0.175311	0.439076	0.398806	0.42254	0.279511	0.420997	0.397506	0.443332	0.507622	0.422588	0.568753	0.357161
0.458333	0.541667	0.333333	176	1.32916	1.47196	1.36626	0.389455	0.378889	0.433792	0.548352	0.392677	0.359135	0.331565	0.474949	0.40812	0.330184	0.46073	0.444858	0.358517	0.517786	0.425327	0.477736	0.409049	0.465832	0.460968	0.445706	0.310617	0.372639	0.48934	0.502972	0.322414	0.254856	0.505942	0.264118	0.457645	0.341068	0.416581	0.486246	0.361823	0.527958	0.472669	0.36292	0.433453	0.394735	0.429125	0.464475	0.320099	0.5027	0.380554
0.916667	0.875	0.541667	178	0.516398	0.547723	1.7224	0.262052	0.385055	0.373756	0.491459	0.346286	0.355047	0.340414	0.386763	0.440427	0.460677	0.462188	0.415149	0.380998	0.484111	0.266784	0.459192	0.44263	0.34457	0.423086	0.37753	0.39294	0.434609	0.434757	0.47128	0.34921	0.466463	0.57688	0.337247	0.26924	0.382991	0.330138	0.408743	0.280228	0.49066	0.471062	0.386344	0.541986	0.428202	0.49096	0.318074	0.515976	0.46531	0.351362
0.625	0.916667	0.625	180	0.83666	0.516398	1.22474	0.330436	0.473948	0.417856	0.461193	0.4019	0.356836	0.354187	0.530349	0.454425	0.345957	0.471875	0.594347	0.364593	0.502116	0.347727	0.419098	0.463518	0.456853	0.488534	0.410344	0.482533	0.527219	0.450785	0.472562	0.322257	0.507515	0.582659	0.227432	0.363162	0.297082	0.531915	0.501549	0.482253	0.486891	0.597144	0.478007	0.569706	0.315694	0.408034	0.31157	0.681951	0.544499	0.438554
0.333333	0.25	0.875	181	0.816497	1.09545	0.547723	0.402284	0.505982	0.229559	0.514149	0.295346	0.208438	0.428885	0.522343	0.591913	0.530486	0.494255	0.515472	0.458576	0.507485	0.444058	0.468259	0.408869	0.437573	0.500942	0.408692	0.430415	0.472256	0.394299	0.487644	0.303628	0.581614	0.625197	0.394152	0.375406	0.344371	0.433044	0.518654	0.452849	0.403778	0.587496	0.347199	0.41271	0.616474	0.469083	0.562314	0.612909	0.517563	0.461196
0.458333	0.166667	0.875	182	1.47196	0.816497	0.547723	0.393127	0.391718	0.256012	0.336872	0.313627	0.452055	0.374551	0.495636	0.492689	0.620482	0.474312	0.517609	0.444283	0.479451	0.350429	0.6503	0.446609	0.450305	0.338783	0.316065	0.539115	0.440651	0.669046	0.5019	0.342647	0.311619	0.452209	0.285233	0.354583	0.253361	0.318221	0.487773	0.354955	0.430277	0.613572	0.375804	0.571651	0.457384	0.462681	0.447036	0.316467	0.480418	0.519159
0.416667	0.291667	0.791667	183	1.21106	1.16905	0.752773	0.456487	0.495132	0.299889	0.405185	0.471805	0.29897	0.378812	0.425603	0.483341	0.389265	0.396667	0.428082	0.399467	0.493936	0.495233	0.599386	0.489641	0.358449	0.541859	0.370658	0.386733	0.520232	0.375731	0.413045	0.346992	0.507206	0.492634	0.369576	0.316112	0.367345	0.469576	0.508103	0.377087	0.560995	0.502563	0.432239	0.704322	0.429619	0.332188	0.444093	0.585685	0.334653	0.506673
0.791667	0.833333	0.708333	184	0.408248	0.516398	1.16905	0.261739	0.378208	0.322957	0.601051	0.284991	0.314772	0.466504	0.459589	0.506577	0.334376	0.386795	0.317668	0.367935	0.561046	0.335242	0.304756	0.333848	0.427845	0.495043	0.411373	0.399647	0.444486	0.434826	0.519352	0.337103	0.36941	0.466767	0.314927	0.408638	0.282634	0.479868	0.484666	0.31165	0.533797	0.450684	0.35116	0.359973	0.480875	0.453214	0.430384	0.512088	0.525667	0.440498
0.208333	0.375	0.708333	185	1.16905	1.3784	0.752773	0.465721	0.41131	0.37521	0.468257	0.475987	0.463526	0.327447	0.441029	0.578844	0.424663	0.496032	0.506807	0.3669	0.445885	0.306213	0.414854	0.301938	0.29666	0.457629	0.565449	0.521534	0.491928	0.569719	0.487586	0.413066	0.348213	0.492729	0.255986	0.347103	0.231009	0.528308	0.576841	0.320753	0.403559	0.588126	0.389424	0.381861	0.441029	0.226191	0.321572	0.524837	0.52231	0.41353
0.625	0.166667	0.791667	186	1.22474	0.516398	1.16905	0.337929	0.480319	0.392885	0.299225	0.224829	0.460892	0.483215	0.294254	0.335932	0.450023	0.385947	0.566137	0.277143	0.471884	0.378675	0.469744	0.351609	0.475014	0.567928	0.410141	0.354794	0.59065	0.476314	0.506568	0.297797	0.361288	0.488266	0.276711	0.231524	0.401009	0.395313	0.363746	0.200558	0.505169	0.537363	0.403445	0.354719	0.40959	0.342591	0.363978	0.446526	0.539235	0.632359
0.541667	0.416667	0.666667	187	0.983192	0.816497	1.36626	0.406229	0.347376	0.391565	0.497623	0.446032	0.376316	0.344743	0.455718	0.485374	0.407603	0.524256	0.455609	0.362877	0.324974	0.396925	0.31677	0.426408	0.457688	0.465861	0.382805	0.402128	0.40476	0.318331	0.434056	0.411641	0.375875	0.525299	0.306705	0.410782	0.210018	0.441593	0.410102	0.315144	0.537096	0.411282	0.538533	0.455762	0.304599	0.481222	0.519518	0.3014	0.406075	0.490182
0.625	0.458333	0.708333	188	1.22474	1.32916	0.983192	0.320435	0.393813	0.376286	0.35133	0.414462	0.230397	0.321294	0.346214	0.473397	0.429589	0.500882	0.479935	0.467829	0.375212	0.515718	0.384012	0.486498	0.469368	0.503637	0.401251	0.460175	0.490396	0.378427	0.472557	0.263224	0.294301	0.230063	0.215626	0.420691	0.351149	0.502255	0.339938	0.298582	0.597859	0.463618	0.463916	0.591004	0.302955	0.373196	0.398933	0.590402	0.616573	0.53656
0.541667	0.25	0.791667	189	0.983192	1.09545	1.16905	0.385519	0.282156	0.333196	0.521455	0.387157	0.381489	0.400544	0.558474	0.482144	0.364716	0.423318	0.553452	0.303922	0.38053	0.33644	0.43748	0.383186	0.369797	0.414545	0.372789	0.413234	0.461113	0.453257	0.47989	0.404416	0.369603	0.476306	0.272441	0.428247	0.360232	0.538848	0.360759	0.386326	0.538939	0.482599	0.433187	0.582389	0.547844	0.506542	0.390249	0.614119	0.349155	0.525243
0.333333	0	0.916667	190	1.36626	0	0.516398	0.480247	0.39017	0.286016	0.60351	0.161777	0.246251	0.3538	0.557538	0.576832	0.416975	0.382591	0.349097	0.29472	0.376955	0.432036	0.456133	0.377323	0.398663	0.397014	0.533109	0.34178	0.412323	0.44118	0.451815	0.214511	0.389286	0.49479	0.291672	0.335312	0.330844	0.499589	0.585847	0.383768	0.500752	0.346511	0.372148	0.577635	0.393785	0.535087	0.314853	0.420131	0.476139	0.443228
0.416667	0.458333	0.833333	191	1.21106	1.47196	0.516398	0.369128	0.314233	0.345279	0.506727	0.243883	0.240512	0.270811	0.505961	0.4406	0.30951	0.467512	0.490074	0.393122	0.475602	0.390645	0.45629	0.384946	0.338465	0.423144	0.486534	0.399346	0.390363	0.562467	0.431431	0.403153	0.434601	0.560631	0.347683	0.299265	0.321596	0.399881	0.585926	0.267586	0.503172	0.324372	0.35826	0.561953	0.373241	0.614336	0.422286	0.608974	0.422684	0.523813
0.458333	0.875	0.416667	193	1.47196	0.547723	1.21106	0.294783	0.405617	0.450355	0.442102	0.415904	0.340203	0.316272	0.451668	0.450201	0.557413	0.532592	0.421555	0.345246	0.344941	0.394277	0.32612	0.4467	0.510282	0.486873	0.54451	0.353445	0.616241	0.534464	0.493557	0.309537	0.362866	0.619208	0.22216	0.336931	0.31096	0.265521	0.568807	0.33158	0.589299	0.506141	0.429531	0.512105	0.442216	0.377858	0.459646	0.41334	0.597057	0.440447
0.458333	0.0833333	0.75	194	0.983192	0.516398	0	0.400804	0.38939	0.304912	0.376287	0.400152	0.259917	0.307163	0.32306	0.440007	0.305419	0.411358	0.43671	0.453489	0.325446	0.42959	0.339128	0.486757	0.428921	0.509485	0.404164	0.322907	0.551496	0.437665	0.450518	0.378853	0.41398	0.493338	0.223606	0.435466	0.285605	0.53276	0.495222	0.328342	0.409901	0.501385	0.508747	0.436286	0.363985	0.352873	0.493543	0.458809	0.531121	0.341468
0.875	0.833333	0	196	0.547723	0.816497	0	0.326153	0.408843	0.270491	0.496592	0.417323	0.298152	0.402651	0.4444	0.428827	0.454429	0.478182	0.518539	0.411228	0.406143	0.372818	0.316888	0.475431	0.271284	0.524109	0.502768	0.356964	0.542597	0.489051	0.479924	0.416374	0.426707	0.575225	0.397427	0.339683	0.360466	0.481916	0.475174	0.445879	0.573179	0.476213	0.322647	0.481678	0.448917	0.318771	0.500462	0.457859	0.404519	0.434195
0.875	0.833333	0	197	0.547723	0.816497	0	0.306269	0.30613	0.415133	0.534685	0.29478	0.519521	0.469699	0.541216	0.551224	0.419857	0.518174	0.390687	0.375295	0.425507	0.42129	0.40348	0.408268	0.335006	0.428831	0.415322	0.423463	0.549124	0.358129	0.444161	0.345392	0.392625	0.505528	0.199526	0.362452	0.408192	0.537097	0.513232	0.452678	0.363101	0.45327	0.313794	0.469386	0.429965	0.446689	0.385723	0.32428	0.392415	0.42284
0.75	0.5	0.208333	198	1.09545	1.09545	1.16905	0.316869	0.323711	0.39481	0.658061	0.43141	0.223564	0.433564	0.48142	0.424476	0.455347	0.481336	0.554114	0.369857	0.385436	0.334975	0.448957	0.47785	0.367755	0.476166	0.41088	0.419406	0.446848	0.51592	0.555624	0.323412	0.450066	0.404151	0.393205	0.520441	0.233045	0.461481	0.420804	0.422369	0.424838	0.514628	0.435344	0.57749	0.414162	0.29713	0.428135	0.239774	0.41102	0.444581
0.0833333	0.0833333	0.791667	199	0.516398	0.516398	1.16905	0.627223	0.350189	0.409691	0.574109	0.374973	0.452041	0.416271	0.43918	0.443508	0.460822	0.472524	0.461507	0.467076	0.36002	0.382038	0.54831	0.331846	0.392188	0.483714	0.447837	0.470877	0.516483	0.490881	0.518499	0.29327	0.48088	0.586709	0.359279	0.422241	0.335813	0.304991	0.440665	0.444573	0.585912	0.415224	0.534849	0.452945	0.434909	0.434408	0.617387	0.532211	0.400718	0.603957
0.458333	0.333333	0.416667	200	0.983192	1.36626	1.0328	0.388157	0.283474	0.312448	0.480395	0.478459	0.583465	0.424327	0.826119	0.388692	0.192398	0.41516	0.64161	0.333631	0.11757	0.497722	0.00785152	0.288102	0.330805	0.442589	0.648309	0.554668	0.629979	0.438729	0.576894	0.174294	0.446011	0.579409	0.433814	0.145035	0.362343	0.352813	0.422291	0.432222	0.429553	0.348179	0.519926	0.535142	0.373057	0.287244	0.331346	0.239125	0.504808	0.631379
0.916667	0.875	0.25	203	0.516398	0.547723	1.26491	0.338152	0.358986	0.391834	0.49163	0.391691	0.283645	0.415254	0.534763	0.513955	0.563014	0.373359	0.51592	0.409895	0.44513	0.437459	0.504825	0.372734	0.275628	0.485847	0.428652	0.459449	0.513338	0.462695	0.454125	0.364036	0.440009	0.567935	0.311375	0.411635	0.300646	0.54929	0.453278	0.411704	0.429044	0.357773	0.431246	0.48542	0.215716	0.505824	0.447643	0.394246	0.494499	0.516341
0.416667	0.791667	0.0833333	204	1.21106	1.16905	0.816497	0.169272	0.357104	0.4164	0.57069	0.293118	0.322537	0.368509	0.462035	0.468137	0.489511	0.492142	0.457715	0.360925	0.399478	0.380678	0.517847	0.269438	0.404132	0.481596	0.417066	0.329044	0.555339	0.384827	0.449584	0.372357	0.397662	0.520795	0.311092	0.393117	0.289527	0.402932	0.408115	0.400864	0.415556	0.417498	0.284661	0.566513	0.421437	0.335346	0.363358	0.402827	0.464596	0.52573
0.666667	0.833333	0.375	205	0.816497	0.516398	1.04881	0.379666	0.431168	0.33477	0.661593	0.363319	0.320336	0.436522	0.350759	0.372125	0.409698	0.382818	0.337145	0.441045	0.310901	0.463389	0.381064	0.455588	0.390586	0.421489	0.49325	0.409926	0.457668	0.561875	0.496291	0.285339	0.374798	0.534755	0.259117	0.330356	0.322285	0.40022	0.368724	0.491595	0.47224	0.570952	0.29331	0.507282	0.386729	0.423389	0.415002	0.535294	0.475557	0.536412
0.375	0.583333	0.75	206	0.83666	1.21106	0.894427	0.317023	0.488106	0.251344	0.548765	0.185281	0.316334	0.386427	0.485373	0.38674	0.462094	0.438159	0.557399	0.342775	0.628735	0.388047	0.590127	0.387228	0.40519	0.51074	0.466309	0.40866	0.530537	0.420221	0.386926	0.367772	0.459142	0.576363	0.335393	0.388148	0.358046	0.499031	0.531915	0.422825	0.507442	0.465832	0.329823	0.401429	0.532774	0.457658	0.532363	0.399832	0.525659	0.486649
0.291667	0.333333	0.875	211	1.47196	0.816497	0.547723	0.437628	0.417604	0.29244	0.651835	0.353018	0.348413	0.363825	0.524736	0.461845	0.568303	0.372589	0.610181	0.319549	0.426811	0.305107	0.515612	0.481	0.464325	0.525739	0.302563	0.389388	0.418367	0.413333	0.498937	0.250955	0.364122	0.256882	0.296243	0.4184	0.375353	0.464082	0.322475	0.353581	0.602869	0.449005	0.215064	0.624201	0.509028	0.407991	0.379332	0.427641	0.702448	0.458645
0.5	0.833333	0.0833333	212	0.894427	0.516398	0.516398	0.447647	0.345112	0.425625	0.528733	0.392161	0.405391	0.33078	0.519189	0.428865	0.449112	0.448392	0.415432	0.418365	0.446385	0.412658	0.325483	0.363464	0.40593	0.50337	0.451416	0.376524	0.549706	0.474397	0.409784	0.326116	0.462753	0.547487	0.337594	0.416128	0.335739	0.416901	0.452566	0.46987	0.401534	0.475316	0.332581	0.437026	0.458943	0.337842	0.458528	0.48659	0.344111	0.35964
0.333333	0.833333	0.458333	213	1.0328	0.816497	1.47196	0.21056	0.447907	0.346964	0.612259	0.389065	0.365031	0.342757	0.491485	0.376899	0.373203	0.441879	0.521767	0.483946	0.253499	0.314997	0.381122	0.459353	0.373839	0.537769	0.327835	0.517266	0.396529	0.537581	0.485197	0.287793	0.352729	0.582749	0.225143	0.473246	0.287096	0.466235	0.431312	0.328103	0.456553	0.551106	0.531144	0.592033	0.463137	0.431283	0.335653	0.630928	0.392456	0.485359
0.791667	0.833333	0.5	217	0.408248	0.816497	1.41421	0.359427	0.347639	0.198269	0.534867	0.276089	0.376699	0.422732	0.54099	0.299387	0.379941	0.440584	0.655832	0.425016	0.455326	0.460013	0.487753	0.468824	0.402525	0.410085	0.344974	0.495479	0.430862	0.447124	0.365376	0.26834	0.352218	0.448941	0.30099	0.405915	0.204596	0.606588	0.422644	0.543386	0.434803	0.562946	0.266527	0.643221	0.321526	0.36883	0.48186	0.438396	0.494245	0.461571
0.458333	0.0416667	0.5	218	1.47196	0.408248	1.09545	0.447964	0.399251	0.337552	0.404475	0.24195	0.347995	0.389824	0.402532	0.365867	0.617658	0.489741	0.554669	0.418281	0.298446	0.372007	0.439534	0.424647	0.337502	0.414127	0.362977	0.442537	0.627425	0.418293	0.360075	0.398349	0.405488	0.649269	0.370421	0.229525	0.282752	0.332485	0.371473	0.428436	0.52966	0.571296	0.337692	0.534778	0.563885	0.592901	0.432522	0.485433	0.554039	0.383546
0.625	0.166667	0.916667	219	0.83666	0.516398	0.516398	0.407031	0.393324	0.242935	0.464105	0.355818	0.247917	0.346775	0.474351	0.552444	0.459061	0.427241	0.47569	0.406976	0.346249	0.341498	0.482542	0.428268	0.354186	0.518991	0.409692	0.423287	0.457046	0.548295	0.480582	0.35458	0.342956	0.468822	0.400803	0.332229	0.422309	0.495535	0.360573	0.378225	0.463614	0.506398	0.406312	0.630272	0.608522	0.382226	0.411285	0.344242	0.453356	0.449553
0.375	0.666667	0.708333	223	0.83666	1.0328	0.408248	0.353861	0.400374	0.365285	0.568512	0.4182	0.270706	0.460607	0.437689	0.488891	0.421352	0.455605	0.551807	0.409377	0.412246	0.691579	0.496802	0.389164	0.422639	0.568533	0.528964	0.465342	0.392145	0.455	0.404398	0.403553	0.508579	0.526429	0.342345	0.263234	0.39105	0.429173	0.26984	0.432098	0.468644	0.428698	0.409428	0.419368	0.538055	0.415298	0.402125	0.623348	0.552321	0.473704
0.5	0.208333	0.5	224	1.09545	0.752773	1.09545	0.367357	0.30248	0.286911	0.444849	0.386908	0.354536	0.326059	0.461993	0.461484	0.532959	0.446794	0.48811	0.405769	0.449456	0.510493	0.475995	0.523577	0.272671	0.489351	0.407382	0.413446	0.670527	0.373066	0.52449	0.326439	0.409123	0.571418	0.36152	0.390704	0.294616	0.497286	0.438919	0.403332	0.569361	0.470511	0.413773	0.544569	0.58097	0.307178	0.390952	0.345911	0.50307	0.492603
0.416667	0.125	0.791667	227	1.50555	0.547723	1.16905	0.412817	0.304837	0.31981	0.583674	0.408795	0.366393	0.469262	0.424375	0.441883	0.571652	0.592058	0.405754	0.417418	0.594942	0.395963	0.437736	0.382859	0.410533	0.661607	0.599103	0.606616	0.410176	0.420143	0.457545	0.378172	0.439282	0.659672	0.29872	0.42568	0.286107	0.463688	0.382334	0.359684	0.247915	0.405631	0.400528	0.636105	0.548007	0.648284	0.53444	0.476684	0.692347	0.511225
0.5	0.333333	0.416667	230	1.09545	1.36626	1.0328	0.276151	0.293355	0.422921	0.39649	0.335668	0.283227	0.426987	0.411981	0.471751	0.362888	0.421729	0.54999	0.474522	0.166252	0.539177	0.643353	0.62308	0.544139	0.463003	0.539353	0.157281	0.817073	0.388801	0.480358	0.386161	0.148549	0.511675	0.480137	0.516465	0.174291	0.378039	0.210925	1	0.357941	0.385583	0.630769	0.378312	0.729638	0.233673	0.358525	0.65842	0.40567	0.336322
0.208333	0.0833333	0.791667	231	1.16905	0.516398	0.408248	0.335656	0.390974	0.287861	0.56379	0.373914	0.322791	0.385306	0.386143	0.467727	0.435567	0.456067	0.530066	0.339504	0.390605	0.405224	0.531161	0.511611	0.402907	0.475989	0.411322	0.340268	0.465649	0.523032	0.50739	0.488939	0.396782	0.491568	0.355845	0.397146	0.370841	0.410226	0.443063	0.371883	0.512981	0.461574	0.281109	0.364748	0.407776	0.440873	0.488995	0.39831	0.361977	0.416032
0.625	0.875	0.125	233	0.83666	0.547723	0.547723	0.365261	0.381295	0.434313	0.475375	0.407713	0.40346	0.335567	0.578506	0.470283	0.420584	0.438412	0.421906	0.489926	0.445324	0.383431	0.35957	0.378004	0.332383	0.44255	0.529039	0.428121	0.489102	0.506562	0.586795	0.333033	0.413378	0.550122	0.31263	0.414564	0.252959	0.617178	0.657789	0.456929	0.443285	0.494807	0.443173	0.570874	0.498515	0.366157	0.452016	0.46993	0.575317	0.472719
0.708333	0.916667	0.166667	234	0.408248	0.516398	1.63299	0.271882	0.343567	0.410963	0.550885	0.344511	0.401656	0.397119	0.532369	0.445483	0.436508	0.475398	0.469756	0.372214	0.382488	0.40577	0.41507	0.439205	0.406551	0.418462	0.478934	0.461038	0.521528	0.445828	0.414854	0.395165	0.458439	0.505957	0.40791	0.455603	0.277615	0.597032	0.354626	0.534073	0.416177	0.432551	0.398922	0.57053	0.256068	0.520815	0.453485	0.457221	0.479395	0.493975
0.541667	0.833333	0.0416667	236	1.47196	0.816497	0.408248	0.268109	0.401662	0.483115	0.413363	0.380409	0.182962	0.549453	0.507912	0.582384	0.71237	0.510949	0.275066	0.76732	0.362248	0.115291	1	0.207274	0.342626	0.472006	0.150138	0.271702	0.332734	0.601706	0.48322	0.435079	0.4165	0.320966	0.444565	0.349324	0.378047	0.606405	0.535565	0.408447	0.475118	0.390722	0.32256	0.558667	0.368656	0.912392	0.255213	0.623451	0.275539	0.498015
0.25	0.208333	1	237	0.632456	0.408248	0	0.367762	0.3582	0.409603	0.456451	0.290417	0.515795	0.430153	0.389819	0.419747	0.523856	0.421926	0.45437	0.349364	0.440088	0.432564	0.363924	0.415097	0.262632	0.481362	0.449826	0.304117	0.477353	0.509554	0.466052	0.546214	0.269685	0.526635	0.234561	0.352031	0.406582	0.584616	0.308433	0.260666	0.404499	0.523277	0.634733	0.395515	0.289549	0.337836	0.41788	0.550825	0.686565	0.670135
0.208333	0.333333	0.916667	238	0.752773	1.36626	0.516398	0.374003	0.408769	0.38847	0.57082	0.33983	0.334382	0.324476	0.397683	0.35632	0.384429	0.474109	0.490893	0.440712	0.392736	0.330948	0.400608	0.391552	0.429779	0.489316	0.419762	0.296861	0.490834	0.457543	0.487656	0.384999	0.490536	0.443469	0.290352	0.395471	0.315052	0.473051	0.361223	0.501739	0.454773	0.354	0.4933	0.521246	0.510935	0.531161	0.513579	0.54366	0.421732	0.435796
0.416667	0.25	0.75	239	0.816497	0.632456	0.632456	0.439915	0.348837	0.299068	0.572974	0.417162	0.327871	0.425765	0.43268	0.430458	0.399605	0.552487	0.259647	0.437066	0.434947	0.434395	0.549759	0.333618	0.348768	0.465564	0.466761	0.418965	0.522267	0.137231	0.578994	0.319174	0.439669	0.332409	0.152034	0.360329	0.298903	0.43754	0.463212	0.441371	0.451037	0.485488	0.457174	0.348303	0.564288	0.45739	0.355297	0.517135	0.580821	0.558209
0.25	0.166667	0.458333	240	0.632456	0.816497	0.983192	0.390776	0.26725	0.250184	0.270038	0.304426	0.20069	0.312931	0.30339	0.494051	0.360099	0.50256	0.323189	0.346655	0.316683	0.356515	0.565691	0.371509	0.325546	0.512484	0.548866	0.593406	0.395598	0.48403	0.297231	0.356444	0.448101	0.665743	0.252424	0.423563	0.329229	0.519536	0.237687	0.427191	0.492602	0.514986	0.418584	0.575326	0.525358	0.463534	0.344595	0.507424	0.47701	0.647773
0.791667	0.916667	0.166667	241	0.408248	0.516398	0.816497	0.11363	0.332167	0.371307	0.513054	0.359898	0.34986	0.30861	0.461568	0.514397	0.412865	0.462212	0.32579	0.411344	0.402466	0.35532	0.511801	0.366534	0.443003	0.500746	0.403045	0.287087	0.546534	0.500881	0.538392	0.311905	0.344728	0.534173	0.316786	0.391078	0.321774	0.488	0.445747	0.364875	0.459681	0.471621	0.447803	0.562017	0.350507	0.482735	0.434054	0.400419	0.374915	0.417835
0.375	0.333333	0.833333	246	0.83666	1.21106	0.516398	0.559861	0.467717	0.324595	0.366837	0.549479	0.585833	0.44773	0.394377	0.432919	0.493225	0.519668	0.471311	0.403641	0.514712	0.298243	0.283966	0.351332	0.459283	0.493654	0.379405	0.475312	0.348613	0.462878	0.623619	0.272988	0.382634	0.447851	0.350109	0.246339	0.303472	0.508385	0.311992	0.530741	0.506147	0.527116	0.421046	0.519997	0.386835	0.35763	0.611623	0.651556	0.419039	0.311403
0.583333	0.791667	0.0833333	250	1.50555	0.752773	0.516398	0.463143	0.362825	0.434017	0.476168	0.415869	0.295875	0.4623	0.512898	0.465858	0.446864	0.553738	0.572429	0.34833	0.145564	0.422223	0.404258	0.41573	0.496185	0.598086	0.366184	0.531387	0.534384	0.511191	0.430441	0.282265	0.333072	0.42862	0.28173	0.572582	0.406016	0.346716	0.489703	0.425687	0.476812	0.555321	0.190419	0.363459	0.556313	0.347349	0.633793	0.495589	0.488124	0.862263
0.708333	0.875	0.125	251	0.983192	0.547723	0.547723	0.211691	0.485792	0.425328	0.404929	0.333913	0.25131	0.310059	0.555229	0.401196	0.314736	0.492968	0.573819	0.291803	0.576869	0.296491	0.44261	0.456961	0.386733	0.579588	0.398766	0.277876	0.425259	0.364178	0.486066	0.264435	0.449327	0.556448	0.327791	0.309361	0.316126	0.513522	0.343615	0.496477	0.71412	0.768728	0.467035	0.571496	0.400441	0.461183	0.210272	0.487452	0.49859	0.646131
0.791667	0.958333	0.125	253	0.408248	0.408248	0.547723	0.254809	0.425292	0.442045	0.571051	0.307319	0.334941	0.450847	0.334862	0.3422	0.495592	0.440818	0.495695	0.333276	0.570952	0.412647	0.482803	0.390138	0.344391	0.504367	0.427591	0.354006	0.603021	0.606828	0.54457	0.322044	0.466145	0.654421	0.284054	0.662383	0.413964	0.586508	0.437058	0.393946	0.483987	0.515316	0.352748	0.435815	0.477095	0.42579	0.379225	0.53851	0.372688	0.364842
0.25	0.291667	0.708333	254	1.09545	1.16905	0.983192	0.394166	0.35344	0.360475	0.550506	0.335244	0.364006	0.453086	0.428869	0.368243	0.407283	0.51746	0.465343	0.435049	0.49026	0.483974	0.299165	0.478153	0.436524	0.545036	0.508893	0.532707	0.477766	0.397999	0.532002	0.34333	0.315154	0.483461	0.181449	0.518001	0.42568	0.36894	0.589798	0.367633	0.517977	0.468995	0.284359	0.48938	0.308351	0.459155	0.544162	0.389831	0.503089	0.391723
0.875	1	0.208333	255	0.547723	0	0.408248	0.2332	0.409654	0.409637	0.630372	0.544929	0.327862	0.400016	0.413277	0.324099	0.338541	0.475821	0.543163	0.394962	0.205657	0.481412	0.514467	0.578069	0.564228	0.465505	0.39317	0.397709	0.400406	0.420696	0.615935	0.329719	0.325246	0.618484	0.319745	0.113354	0.418156	0.490027	0.35356	0.43558	0.369167	0.609986	0.617377	0.758667	0.691478	0.510872	0.54766	0.467193	0.661117	0.366937
1	0.958333	0.291667	256	0	0.408248	0.983192	0.238286	0.351016	0.382229	0.52022	0.362752	0.316031	0.398312	0.448545	0.465457	0.420652	0.550347	0.401048	0.45736	0.453772	0.414208	0.476402	0.399197	0.449909	0.534819	0.46237	0.30135	0.419371	0.506776	0.519217	0.375851	0.501206	0.590379	0.286184	0.380892	0.332605	0.550525	0.392015	0.384618	0.476844	0.418825	0.439181	0.485526	0.449557	0.448703	0.422618	0.56458	0.462504	0.577847
0.666667	0.833333	0.25	257	0.516398	0.816497	1.54919	0.230833	0.521324	0.538195	0.145877	0.385721	0.159821	0.550502	0.570381	0.443022	0.440942	0.467297	0.422386	0.291019	0.408493	0.339838	0.500289	0.47538	0.467427	0.431993	0.473194	0.438062	0.549113	0.508333	0.550253	0.32903	0.333064	0.526452	0.318212	0.478609	0.284495	0.494305	0.425594	0.46191	0.446274	0.481147	0.414147	0.520194	0.401541	0.410056	0.412188	0.435749	0.590402	0.425377
0.375	0.541667	0.583333	261	1.22474	1.32916	1.50555	0.335568	0.466193	0.417519	0.303501	0.43489	0.264166	0.543612	0.614416	0.38521	0.344142	0.466197	0.531827	0.412016	0.269073	0.411311	0.492535	0.41128	0.364133	0.525062	0.312239	0.395149	0.383526	0.548817	0.582326	0.396836	0.209475	0.552923	0.329421	0.591823	0.238466	0.55553	0.300578	0.464295	0.47246	0.373557	0.12084	0.558628	0.481616	0.485916	0.348233	0.418923	0.663045	0.398541
0.75	0.25	0.416667	262	0.632456	1.09545	1.21106	0.388445	0.277083	0.356423	0.321762	0.310258	0.371887	0.391934	0.273371	0.509432	0.531936	0.552646	0.486361	0.24867	0.497856	0.391326	0.476484	0.464336	0.402086	0.433994	0.484857	0.368895	0.476317	0.554401	0.620387	0.340305	0.445232	0.579205	0.29639	0.281453	0.412117	0.419312	0.407342	0.378364	0.501166	0.424874	0.382968	0.428777	0.425146	0.34209	0.538866	0.478289	0.442045	0.480507
0.333333	0.125	0.458333	263	1.0328	0.547723	1.32916	0.356329	0.336441	0.26331	0.381459	0.341178	0.287255	0.328245	0.369275	0.48156	0.448296	0.431237	0.691187	0.367756	0.429587	0.408304	0.479514	0.333663	0.356055	0.476928	0.353343	0.40619	0.448533	0.480888	0.449586	0.220061	0.411407	0.49864	0.347436	0.30617	0.282527	0.393577	0.48926	0.518736	0.47642	0.544963	0.406359	0.420865	0.461757	0.576261	0.409741	0.477504	0.499954	0.554887
0.75	0.5	0.541667	264	0	0.894427	1.32916	0.423357	0.419765	0.464182	0.531159	0.461824	0.481453	0.332886	0.58231	0.376386	0.405663	0.492015	0.579402	0.429902	0.609988	0.521071	0.531787	0.430166	0.391022	0.456645	0.25531	0.375888	0.539903	0.339716	0.58001	0.165475	0.422768	0.534272	0.275199	0.503725	0.287692	0.248309	0.613613	0.329162	0.493383	0.503277	0.61769	0.453033	0.538907	0.565261	0.550751	0.39737	0.535515	0.408557
0.458333	0.208333	0.541667	266	1.16905	0.408248	1.32916	0.492943	0.274274	0.256748	0.383346	0.320116	0.221251	0.480475	0.509745	0.370453	0.3264	0.426404	0.611497	0.428799	0.373699	0.252412	0.385619	0.364327	0.509135	0.429348	0.257663	0.39507	0.417155	0.544714	0.560659	0.425188	0.51347	0.488705	0.298252	0.372636	0.354812	0.397638	0.446955	0.705867	0.425362	0.466169	0.228637	0.674551	0.506245	0.394628	0.417261	0.528469	0.62588	0.603966
0.208333	0.0416667	0.916667	268	1.16905	0.408248	0.516398	0.56906	0.305205	0.369199	0.65996	0.35506	0.319364	0.514084	0.427401	0.550849	0.377228	0.432408	0.540694	0.35369	0.368833	0.197027	0.450388	0.406181	0.546269	0.469004	0.511372	0.472332	0.514119	0.435276	0.490029	0.223395	0.63776	0.568425	0.317389	0.433113	0.438785	0.557274	0.766351	0.348827	0.388106	0.520132	0.419051	0.726168	0.625348	0.560446	0.00953784	0.560974	0.558291	0.761461
0.833333	0.916667	0.291667	270	0.516398	0.516398	1.16905	0.219877	0.477357	0.249873	0.519362	0.390474	0.389825	0.342008	0.467155	0.500728	0.569705	0.329338	0.604785	0.454884	0.537777	0.355586	0.407009	0.461176	0.424224	0.475853	0.287558	0.421866	0.475923	0.523488	0.513545	0.351732	0.445442	0.547281	0.267915	0.308517	0.32187	0.553163	0.244945	0.311817	0.339634	0.426595	0.410391	0.467469	0.467914	0.469069	0.54995	0.450446	0.467916	0.519125
0.208333	0.875	0.75	273	1.16905	0.547723	0	0.312351	0.358515	0.280343	0.650969	0.366876	0.164414	0.357958	0.556784	0.545731	0.438432	0.47905	0.356732	0.384985	0.640073	0.295113	0.281966	0.485594	0.19578	0.467378	0.31609	0.435243	0.461819	0.466799	0.547685	0.47884	0.429671	0.476547	0.318762	0.3849	0.244809	0.367687	0.283539	0.374788	0.459546	0.481389	0.532558	0.344492	0.662722	0.418235	0.44886	0.460024	0.513216	0.395224
0.791667	0.791667	0.916667	274	1.16905	0.752773	0.516398	0.311693	0.266158	0.377184	0.438206	0.374909	0.289749	0.397805	0.384502	0.567447	0.138398	0.430453	0.361592	0.338003	0.542096	0.580481	0.098725	0.23961	0.541469	0.508293	0.363443	0.604519	0.527566	0.497581	0.558387	0.327699	0.391685	0.402285	0.151392	0.53895	0.36101	0.41098	0.36391	0.444594	0.538213	0.439988	0.584999	0.53379	0.638273	0.0556044	0.811087	0.348547	0.584226	0.706823
0.916667	0.833333	0.125	275	0.516398	0.516398	1.22474	0.230874	0.326411	0.399642	0.584785	0.388007	0.268581	0.40056	0.402602	0.419704	0.431379	0.427408	0.513721	0.360944	0.433205	0.341483	0.511816	0.431049	0.385094	0.346262	0.492977	0.364916	0.406776	0.509705	0.50536	0.346286	0.45033	0.647878	0.281708	0.326145	0.329495	0.421976	0.402156	0.341856	0.544645	0.484009	0.394627	0.505946	0.300308	0.370002	0.380193	0.478338	0.470382	0.501558
0.875	0.833333	0.0416667	276	0.547723	0.516398	0.408248	0.290934	0.259489	0.317331	0.664537	0.360517	0.357629	0.371946	0.392198	0.560034	0.588171	0.452049	0.663955	0.316683	0.532902	0.425889	0.524462	0.283887	0.290432	0.457933	0.195536	0.267926	0.543087	0.563721	0.520461	0.316168	0.261128	0.420591	0.216143	0.340274	0.41863	0.335421	0.585826	0.488972	0.491146	0.465208	0.378171	0.38355	0.605634	0.594359	0.470991	0.649927	0.275131	0.316487
0.416667	0.291667	0.75	277	1.21106	1.47196	0	0.343148	0.313451	0.348057	0.384992	0.211892	0.147989	0.21675	0.52915	0.549086	0.482919	0.45008	0.569573	0.4056	0.559733	0.443105	0.424378	0.419022	0.370288	0.532846	0.692741	0.480307	0.583639	0.411936	0.551122	0.262569	0.39776	0.412936	0.498133	0.391471	0.241518	0.519808	0.200529	0.628891	0.449903	0.484025	0.502381	0.647059	0.213854	0.387111	0.528275	0.25967	0.431424	0.411093
0.916667	0.916667	0	278	0.516398	0.516398	0	0.346417	0.368903	0.452714	0.548384	0.336801	0.374356	0.447498	0.528283	0.40454	0.405944	0.414762	0.45125	0.449605	0.427823	0.404001	0.243975	0.465674	0.405535	0.458756	0.435198	0.368106	0.547165	0.46966	0.432594	0.358449	0.459915	0.377977	0.35141	0.179316	0.37882	0.633859	0.505141	0.337268	0.493441	0.582525	0.248451	0.38061	0.578207	0.318429	0.535762	0.586448	0.548414	0.559353
0.583333	0.625	0.833333	279	1.21106	1.22474	0.516398	0.357737	0.434549	0.313978	0.686775	0.23773	0.276348	0.32823	0.54512	0.45989	0.462087	0.519921	0.503963	0.375683	0.442383	0.398401	0.45165	0.420981	0.41032	0.40085	0.241673	0.390673	0.442842	0.401983	0.507097	0.246578	0.395411	0.412606	0.337554	0.237046	0.455474	0.508872	0.154943	0.434791	0.420581	0.634267	0.427437	0.496566	0.309956	0.397275	0.459272	0.630205	0.441354	0.474446
0.25	0.333333	0.875	282	0	1.0328	0.547723	0.443391	0.343611	0.361552	0.458767	0.393974	0.112127	0.336768	0.419494	0.445878	0.640615	0.395922	0.771528	0.311016	0.411322	0.559233	0.455531	0.306796	0.398411	0.397685	0.348744	0.484509	0.47979	0.530375	0.512909	0.322919	0.474186	0.45082	0.247963	0.330307	0.484075	0.358904	0.456653	0.427192	0.586983	0.421913	0.514583	0.437594	0.503001	0.380419	0.454612	0.650936	0.403006	0.512287
0.416667	0.625	0.375	283	1.21106	1.22474	1.3784	0.40469	0.405976	0.388023	0.462132	0.392869	0.231695	0.521943	0.593059	0.516387	0.636362	0.413686	0.62011	0.4252	0.375723	0.457078	0.549281	0.355762	0.408507	0.442902	0.462683	0.500529	0.530479	0.516285	0.436639	0.42118	0.468052	0.480685	0.304853	0.351123	0.340071	0.417615	0.418738	0.473446	0.521403	0.498532	0.329166	0.594109	0.432423	0.506135	0.473068	0.478486	0.466128	0.535007
0.291667	0.25	0.875	288	1.16905	0.632456	0.547723	0.450537	0.337257	0.428791	0.179401	0.333539	0.206888	0.52315	0.573885	0.346501	0.488387	0.334474	0.653984	0.389473	0.329323	0.417527	0.596317	0.306801	0.421356	0.411925	0.326401	0.542371	0.47588	0.514232	0.586054	0.147509	0.346113	0.451361	0.177662	0.434221	0.417065	0.430781	0.348102	0.413047	0.511786	0.446825	0.431406	0.397254	0.343052	0.606602	0.600132	0.580953	0.453893	0.514003
0.416667	0.416667	0.916667	289	1.0328	1.21106	0.516398	0.377625	0.445067	0.656639	0.388978	0.406961	0.238756	0.50208	0.561862	0.585802	0.578747	0.39655	0.503521	0.303602	0.493791	0.3854	0.59503	0.391842	0.377706	0.451595	0.271844	0.438128	0.541766	0.553289	0.582979	0.406085	0.418435	0.441816	0.29278	0.528144	0.274916	0.577712	0.461447	0.342021	0.392906	0.547871	0.415181	0.441514	0.492388	0.452787	0.338286	0.570244	0.30548	0.238688
0.666667	0.916667	0.166667	290	0.516398	0.516398	0.816497	0.392967	0.501612	0.367367	0.831026	0.41039	0.27051	0.460254	0.40618	0.468992	0.333408	0.393413	0.565295	0.353646	0.482751	0.444014	0.470201	0.433146	0.364718	0.433236	0.3632	0.39438	0.504564	0.451018	0.476933	0.289007	0.322858	0.465922	0.382683	0.291233	0.284797	0.355745	0.492416	0.387538	0.498536	0.405925	0.516504	0.504502	0.484006	0.406021	0.470226	0.491742	0.544737	0.461516
0.375	0.75	0.833333	291	1.22474	1.09545	0.516398	0.391334	0.339214	0.475586	0.469584	0.53195	0.513918	0.429199	0.473781	0.399721	0.440038	0.52861	0.468256	0.35022	0.447877	0.450214	0.434604	0.358653	0.406432	0.520686	0.379968	0.315157	0.493029	0.500203	0.550622	0.354585	0.498412	0.595106	0.27076	0.495276	0.317652	0.380937	0.537554	0.446674	0.473605	0.502291	0.508899	0.574209	0.367539	0.352702	0.395294	0.463654	0.482034	0.480779
0.708333	0.333333	0.833333	294	1.16905	1.36626	0.516398	0.317596	0.375464	0.365321	0.326133	0.330411	0.245318	0.338261	0.493282	0.500359	0.56148	0.5284	0.419393	0.435025	0.351671	0.260923	0.231081	0.399898	0.387	0.422653	0.386657	0.411821	0.547111	0.610375	0.479268	0.311849	0.467997	0.385093	0.257134	0.382266	0.326693	0.486491	0.328952	0.338689	0.543321	0.382907	0.450477	0.525325	0.747033	0.407374	0.291809	0.654237	0.282842	0.201903
0.625	0.916667	0	299	1.22474	0.516398	0	0.286671	0.253627	0.712919	0.335305	0.45394	0.515024	0.584923	0.343657	0.43698	0.519186	0.369989	0.558078	0.363613	0.449872	0.625925	0.699163	0.332067	0.415676	0.491446	0.397601	0.495261	0.552214	0.42804	0.508674	0.420611	0.390183	0.667012	0.241385	0.333074	0.304694	0.35634	0.379133	0.462677	0.520915	0.581432	0.292125	0.526719	0.423348	0.161227	0.564715	0.457987	0.570844	0.492769
0.333333	0.0416667	0.333333	300	1.0328	0.408248	1.36626	0.505399	0.466993	0.44793	0.334739	0.121154	0.460218	0.238541	0.250977	0.491226	0.614042	0.462399	0.643102	0.441146	0.487604	0.208493	0.740484	0.604745	0.371219	0.488647	0.482838	0.425681	0.322954	0.493179	0.339939	0.197189	0.450342	0.652372	0.206642	0.275199	0.194119	0.495779	0.339597	0.443913	0.442148	0.377284	0.374138	0.292249	0.386421	0.397998	0.519108	0.214436	0.480012	0.532802
0.5	0.791667	0.375	301	1.26491	0.408248	1.04881	0.345314	0.348448	0.349953	0.383279	0.33451	0.195856	0.442878	0.398687	0.533567	0.458602	0.497489	0.482349	0.39368	0.318248	0.341971	0.345931	0.451144	0.423733	0.389694	0.31266	0.411748	0.387715	0.574951	0.502624	0.456971	0.349493	0.379598	0.227665	0.405575	0.364858	0.63645	0.634681	0.493204	0.48928	0.400318	0.407185	0.533457	0.453431	0.402291	0.554358	0.384284	0.415638	0.455049
0.708333	0.791667	0.125	302	0.408248	0.752773	1.22474	0.169603	0.416652	0.409727	0.374815	0.526125	0.278156	0.320624	0.414742	0.523716	0.247521	0.572626	0.510772	0.433465	0.336247	0.321832	0.364816	0.324747	0.345236	0.411899	0.424753	0.316116	0.432149	0.441552	0.49134	0.312634	0.456909	0.690971	0.341642	0.312699	0.383468	0.456021	0.494824	0.305957	0.402471	0.547953	0.549032	0.509356	0.493791	0.17504	0.602432	0.300911	0.551009	0.43243
0.791667	0.291667	0.833333	303	1.60208	1.16905	0.516398	0.306337	0.413168	0.310462	0.472722	0.309173	0.470582	0.522118	0.537258	0.475547	0.510253	0.447611	0.479776	0.449869	0.457977	0.427596	0.415819	0.278408	0.384413	0.422166	0.60835	0.392093	0.444627	0.556974	0.468056	0.399145	0.497018	0.470602	0.336759	0.358095	0.360257	0.44786	0.535515	0.382049	0.425994	0.423543	0.356744	0.56758	0.596633	0.378847	0.400911	0.568148	0.538679	0.370162
0.75	0.958333	0.0416667	304	0.632456	0.408248	0.408248	0.31585	0.791098	0.637767	0.237306	0.341713	0.136628	0.388733	0.594401	0.263761	0.1877	0.595419	0.331936	0.294227	0.587497	0.461822	0.683535	0.151815	0.277342	0.433013	0.533467	0.449012	0.677232	0.35746	0.284238	0.38364	0.684568	0.792548	0.528098	0.206384	0.166825	0.0677598	0.392878	0.526128	0.517453	0.617547	0.451019	0.7597	0.312711	0.40535	0.487848	0.0577919	0.225279	0.500076
0.333333	0.708333	0.708333	305	1.0328	1.16905	0.408248	0.350108	0.407778	0.376385	0.499269	0.362029	0.328766	0.389737	0.333766	0.433764	0.326792	0.487561	0.362721	0.463879	0.360766	0.510557	0.417984	0.480067	0.422647	0.510944	0.404161	0.450432	0.365504	0.582232	0.424707	0.224145	0.318604	0.466936	0.325033	0.510553	0.310513	0.355206	0.504983	0.330599	0.463646	0.446553	0.607198	0.521077	0.419147	0.245426	0.466627	0.444377	0.492367	0.436826
0.75	0.666667	0.125	307	0	1.36626	0.547723	0.120991	0.326455	0.375732	0.514355	0.357573	0.361034	0.377248	0.518094	0.512873	0.45257	0.431298	0.457349	0.422949	0.450569	0.399714	0.497442	0.371154	0.394153	0.470849	0.396418	0.429655	0.49236	0.488696	0.555229	0.340507	0.486417	0.497432	0.242955	0.379598	0.346288	0.503489	0.485634	0.382062	0.602777	0.509005	0.488696	0.531028	0.473615	0.376814	0.458562	0.55699	0.4961	0.517732
0.0833333	0.208333	0.875	315	0.516398	0.752773	0.547723	0.56652	0.388233	0.356072	0.600115	0.499257	0.319845	0.386975	0.544993	0.405178	0.483967	0.401709	0.403285	0.371819	0.553543	0.318819	0.33372	0.479365	0.41709	0.476514	0.428281	0.488439	0.558497	0.534421	0.549634	0.362865	0.497244	0.291935	0.325716	0.443234	0.409776	0.437054	0.668685	0.55729	0.386268	0.345547	0.381927	0.635976	0.427499	0.291506	0.250746	0.291742	0.662496	0.494363
0.375	0.166667	0.958333	316	1.22474	0.816497	0.408248	0.394889	0.357706	0.339337	0.312303	0.479969	0.313274	0.325136	0.465599	0.377091	0.323607	0.429762	0.633981	0.331915	0.408652	0.311185	0.4483	0.357362	0.444653	0.375722	0.342728	0.509466	0.420623	0.507438	0.555141	0.316881	0.491628	0.289137	0.400732	0.381634	0.167589	0.363053	0.40492	0.400257	0.533221	0.519567	0.434235	0.51056	0.466153	0.481845	0.425431	0.480031	0.591911	0.404707
0.958333	1	0.583333	319	0.408248	0	1.21106	0.213436	0.351136	0.391925	0.33685	0.308946	0.261145	0.411814	0.41031	0.375056	0.449115	0.459501	0.500676	0.361312	0.457769	0.416928	0.388269	0.483166	0.339014	0.458156	0.465733	0.451512	0.560511	0.484477	0.502812	0.357654	0.369868	0.490262	0.247089	0.603944	0.356011	0.554552	0.455357	0.389126	0.43907	0.537778	0.445921	0.568399	0.401863	0.510486	0.51263	0.469392	0.52206	0.386578
0.625	0.25	0.958333	320	1.3784	1.09545	0.408248	0.424266	0.35411	0.388956	0.644513	0.33456	0.300997	0.365768	0.527563	0.423582	0.450972	0.439494	0.429199	0.380431	0.399935	0.379801	0.426054	0.421364	0.388431	0.440047	0.406828	0.506065	0.480228	0.469492	0.46915	0.441801	0.3379	0.534807	0.327715	0.375206	0.322326	0.405468	0.464719	0.386706	0.486299	0.422353	0.425537	0.463462	0.504738	0.312683	0.450182	0.41482	0.478014	0.444001
0.875	1	0.0833333	321	0.547723	0	0.516398	0.201041	0.34434	0.261968	0.691627	0.358406	0.321689	0.382286	0.545075	0.405371	0.453658	0.409877	0.458326	0.369648	0.407093	0.457362	0.403292	0.524646	0.352834	0.478025	0.391142	0.488686	0.482728	0.529009	0.514959	0.311333	0.349866	0.471535	0.307092	0.411056	0.418121	0.499602	0.417742	0.433162	0.469983	0.556201	0.315463	0.563694	0.327303	0.321215	0.305145	0.513072	0.441979	0.345364
0.291667	0.375	0.875	323	0.983192	1.04881	0.547723	0.397981	0.341719	0.429057	0.515254	0.333711	0.258861	0.302136	0.430145	0.457606	0.553261	0.452395	0.421267	0.40903	0.424436	0.350908	0.533283	0.399273	0.422336	0.418928	0.540013	0.380145	0.49139	0.398531	0.467967	0.515621	0.416172	0.630316	0.314243	0.389819	0.230298	0.366629	0.337053	0.397137	0.465726	0.485705	0.222029	0.503835	0.358145	0.371389	0.396597	0.464226	0.486571	0.494744
0.375	0.416667	0.958333	324	1.64317	1.21106	0.408248	0.549099	0.441378	0.385671	0.652348	0.396757	0.325105	0.332431	0.621138	0.658755	0.594357	0.422692	0.335095	0.337577	0.381403	0.410274	0.548868	0.410583	0.486268	0.4636	0.404446	0.416128	0.441032	0.559483	0.60946	0.50761	0.477302	0.522887	0.255366	0.420749	0.310283	0.47188	0.395849	0.491136	0.466262	0.586378	0.499417	0.516951	0.494371	0.381937	0.621259	0.480083	0.457986	0.480031
0.208333	0.291667	0.916667	325	0.983192	0.983192	0.516398	0.408837	0.497466	0.400255	0.562412	0.188307	0.215218	0.360304	0.455869	0.438309	0.373572	0.383913	0.44612	0.49776	0.541356	0.434133	0.509017	0.330771	0.404041	0.502514	0.506316	0.366717	0.537006	0.511291	0.501204	0.501695	0.377179	0.594425	0.32699	0.433164	0.235845	0.313391	0.659919	0.414508	0.556275	0.494149	0.198708	0.659963	0.583854	0.379509	0.47064	0.387232	0.580189	0.282499
0.583333	0.125	0.666667	326	1.0328	0.547723	0.516398	0.383475	0.301569	0.355144	0.422944	0.498786	0.264995	0.399612	0.380571	0.404696	0.391789	0.413975	0.408009	0.393133	0.426616	0.422651	0.488589	0.44291	0.333451	0.558309	0.248916	0.399653	0.454061	0.386566	0.583243	0.450419	0.42933	0.602241	0.388779	0.415063	0.295342	0.698542	0.466069	0.528939	0.605561	0.479351	0.411291	0.514267	0.482187	0.317179	0.545877	0.773553	0.635394	0.515354
0.708333	0.875	0.0416667	327	0.408248	0.83666	0.408248	0.25259	0.357278	0.402557	0.718883	0.384245	0.267674	0.31459	0.449799	0.286793	0.573214	0.432971	0.372917	0.482346	0.308489	0.369247	0.401375	0.350656	0.390943	0.351646	0.406453	0.35315	0.643484	0.429596	0.53275	0.347458	0.541514	0.441773	0.162929	0.338294	0.381504	0.536797	0.600203	0.612865	0.464939	0.47013	0.437796	0.214836	0.276827	0.0150753	0.508423	0.251838	0.303247	0.475455
0.791667	0.875	0.458333	329	0.752773	0.547723	0.983192	0.310588	0.348286	0.264421	0.498013	0.453503	0.324113	0.459654	0.490866	0.507526	0.603846	0.476264	0.45228	0.393648	0.392878	0.356986	0.309025	0.411992	0.447614	0.504549	0.399688	0.476871	0.500199	0.445228	0.630526	0.394998	0.400312	0.363984	0.271312	0.476094	0.378031	0.400412	0.305339	0.379284	0.543405	0.509163	0.463534	0.452034	0.570528	0.632391	0.353983	0.506343	0.559963	0.343056
0.708333	0.875	0.458333	330	0.752773	0.547723	0.983192	0.227232	0.285979	0.437753	0.482469	0.434459	0.412748	0.354283	0.548587	0.533715	0.490393	0.45515	0.375127	0.389145	0.324584	0.386024	0.592371	0.454156	0.419545	0.494552	0.221095	0.466172	0.516569	0.520703	0.506975	0.411277	0.429346	0.52164	0.24182	0.440541	0.274472	0.396672	0.458534	0.461256	0.590978	0.444227	0.418254	0.49655	0.423234	0.408042	0.489653	0.456781	0.561135	0.439958
0.708333	0.75	0.5	331	0.408248	0.894427	0.894427	0.342674	0.293689	0.335455	0.557328	0.277848	0.340096	0.46352	0.350275	0.557529	0.466476	0.462602	0.486313	0.391489	0.390523	0.325119	0.465375	0.26238	0.454567	0.452602	0.477054	0.491251	0.408299	0.604963	0.580081	0.195362	0.194735	0.590091	0.330099	0.538893	0.401654	0.391447	0.338335	0.294217	0.463954	0.320876	0.292085	0.490724	0.608704	0.521992	0.478496	0.428346	0.542171	0.338328
0.583333	0.583333	0.833333	332	0.816497	1.21106	0.516398	0.379541	0.424878	0.291141	0.531756	0.390781	0.373648	0.367566	0.486822	0.474624	0.484406	0.4024	0.581331	0.449758	0.400111	0.341068	0.418684	0.44398	0.418107	0.471725	0.451429	0.391396	0.479018	0.418047	0.568271	0.369612	0.566395	0.492263	0.305638	0.462897	0.412717	0.425544	0.448956	0.356825	0.52762	0.407278	0.44622	0.491169	0.415871	0.35204	0.498988	0.484863	0.53786	0.508814
1	0.791667	0.125	333	0	0.408248	0.83666	0.360624	0.497354	0.409132	0.528954	0.272943	0.405418	0.357721	0.462902	0.528751	0.489712	0.427851	0.439048	0.341816	0.42949	0.409252	0.522051	0.443081	0.444202	0.538482	0.466199	0.42966	0.447194	0.424671	0.471589	0.380985	0.451714	0.571382	0.331212	0.414585	0.44649	0.500047	0.387891	0.443044	0.505383	0.469716	0.439313	0.461796	0.420463	0.389791	0.509092	0.473569	0.544027	0.446774
1	0.666667	0.0416667	334	0	0.816497	0.408248	0.367664	0.396857	0.40639	0.614782	0.350895	0.37745	0.384545	0.513462	0.478606	0.444299	0.469504	0.420769	0.375163	0.399695	0.356173	0.491955	0.439111	0.399959	0.47662	0.473524	0.418507	0.455222	0.424471	0.498528	0.347383	0.41708	0.481458	0.286187	0.356324	0.378146	0.39807	0.394241	0.360388	0.440258	0.470864	0.397058	0.496408	0.410121	0.396716	0.376754	0.537511	0.498476	0.39505
1	0.708333	0.25	335	0	0.752773	1.26491	0.410936	0.392741	0.362357	0.508347	0.331941	0.392989	0.363111	0.532529	0.621137	0.328546	0.44285	0.380215	0.415345	0.37587	0.356406	0.466006	0.461887	0.416311	0.400659	0.40023	0.535781	0.533266	0.422044	0.481351	0.324604	0.369143	0.535971	0.26662	0.327291	0.302776	0.464673	0.502938	0.375471	0.493023	0.499291	0.31649	0.480384	0.426836	0.451354	0.428361	0.32632	0.420042	0.48374
0.958333	0.5	0	336	0.408248	0.632456	0	0.390001	0.43661	0.399325	0.442299	0.321507	0.433382	0.397642	0.577584	0.544913	0.566601	0.492914	0.435262	0.44908	0.355291	0.430534	0.4868	0.427861	0.400119	0.477805	0.414426	0.401761	0.550346	0.441015	0.523204	0.359759	0.414154	0.537132	0.254521	0.315255	0.356981	0.458287	0.529325	0.44169	0.38098	0.456725	0.39282	0.447283	0.49263	0.403397	0.50214	0.364143	0.390243	0.496576
0.958333	0.75	0.125	337	0.408248	1.09545	0.83666	0.251166	0.486901	0.434249	0.669516	0.469395	0.297366	0.320502	0.487418	0.400339	0.537562	0.421161	0.432992	0.377991	0.460357	0.346989	0.350984	0.407899	0.405205	0.430547	0.345358	0.434665	0.509858	0.612958	0.530328	0.300968	0.43655	0.609772	0.328677	0.42129	0.311499	0.376762	0.434081	0.377173	0.367714	0.455326	0.247793	0.54539	0.449032	0.454768	0.457031	0.411365	0.466642	0.425436
0.958333	0.583333	0.166667	339	0.408248	1.21106	0.516398	0.323796	0.379612	0.343834	0.53277	0.366576	0.297061	0.388932	0.46723	0.47548	0.51423	0.44911	0.381754	0.352618	0.368984	0.410136	0.46361	0.427189	0.429047	0.478423	0.433817	0.441113	0.46905	0.497334	0.465791	0.376487	0.42983	0.445964	0.265836	0.372376	0.36081	0.502333	0.416205	0.386919	0.496106	0.457697	0.405889	0.479687	0.478723	0.331839	0.519158	0.443064	0.578993	0.434343
0.916667	0.875	0.0833333	342	0.516398	0.83666	0.516398	0.365195	0.412435	0.435542	0.499613	0.317532	0.397371	0.352932	0.512345	0.508797	0.385361	0.518694	0.485489	0.421256	0.401976	0.335251	0.477122	0.454341	0.375057	0.489701	0.365429	0.401654	0.422809	0.441725	0.411932	0.405669	0.324353	0.554547	0.289262	0.211935	0.419397	0.576122	0.362318	0.319323	0.492469	0.497185	0.571599	0.476543	0.492364	0.276354	0.498379	0.582461	0.422541	0.576839
0.958333	0.375	0.125	344	0.408248	0.83666	0.547723	0.295364	0.470869	0.460261	0.526295	0.252718	0.368632	0.364394	0.522434	0.424875	0.407109	0.426784	0.50793	0.351683	0.484043	0.369176	0.398531	0.45431	0.415338	0.442314	0.435335	0.384605	0.591628	0.526158	0.438419	0.397963	0.371881	0.389464	0.228541	0.329836	0.277794	0.45077	0.446251	0.447751	0.401676	0.594146	0.434427	0.605186	0.442909	0.501217	0.310893	0.487592	0.40264	0.465764
0.958333	0.666667	0.0416667	346	0.408248	0.516398	0.408248	0.357055	0.450992	0.396373	0.577254	0.242278	0.33146	0.366722	0.443263	0.534297	0.482294	0.453131	0.442284	0.37106	0.445473	0.373126	0.507302	0.454656	0.499072	0.467273	0.512768	0.453328	0.453151	0.480973	0.525538	0.299296	0.43386	0.526117	0.309476	0.360072	0.338378	0.433344	0.479436	0.438829	0.54516	0.481683	0.415682	0.508756	0.496581	0.455747	0.360616	0.501723	0.459045	0.544332
0.916667	0.458333	0.0833333	347	0.816497	1.16905	0.516398	0.342035	0.29323	0.416636	0.31955	0.363322	0.293806	0.411602	0.536679	0.426297	0.516588	0.412601	0.563576	0.436844	0.452025	0.39383	0.517081	0.427172	0.451412	0.412809	0.471483	0.425174	0.450574	0.47714	0.560248	0.277732	0.451546	0.483402	0.404342	0.453736	0.293199	0.535597	0.420385	0.420175	0.47575	0.466505	0.506054	0.493191	0.410094	0.444613	0.462736	0.408231	0.476014	0.418538
0.208333	0.333333	0.833333	349	0.752773	0.516398	0.816497	0.635797	0.302791	0.439216	0.556614	0.346501	0.379878	0.420424	0.499232	0.401956	0.51052	0.465392	0.392057	0.344523	0.409199	0.501398	0.429008	0.470579	0.468256	0.501296	0.405775	0.397799	0.558811	0.494806	0.471489	0.218695	0.455442	0.438582	0.350091	0.382637	0.455184	0.452521	0.496343	0.396395	0.442177	0.480152	0.477304	0.556753	0.385989	0.337407	0.368599	0.44969	0.437287	0.422752
0.875	0.958333	0.125	350	0.83666	0.408248	0.547723	0.316187	0.432361	0.436908	0.429818	0.572715	0.208637	0.310159	0.4366	0.616705	0.424579	0.350342	0.342407	0.300922	0.284823	0.408533	0.585289	0.280239	0.38282	0.486645	0.249612	0.371482	0.464655	0.524473	0.647451	0.361865	0.445758	0.441321	0.331009	0.544982	0.28024	0.329103	0.32209	0.395804	0.614335	0.483581	0.526308	0.404342	0.389543	0.474938	0.366984	0.456949	0.426825	0.459458
0.75	0.958333	0.0833333	351	1.09545	0.408248	0.516398	0.258365	0.32808	0.387524	0.427722	0.388531	0.298969	0.371939	0.623231	0.141239	0.302842	0.383415	0.543906	0.178893	0.549991	0.330799	0.563894	0.516008	0.526957	0.345396	0.3174	0.467156	0.17088	0.559257	0.793877	0.647094	0.391558	0.923799	0.325823	0.524878	0.338529	0.428891	0.531167	0.223129	0.259334	0.483098	0.426885	0.190498	0.370102	0.127249	0.177044	0.701419	0.260289	0.763837
0.125	0.75	0.333333	353	0.83666	0.894427	1.0328	0.307232	0.279748	0.304857	0.468633	0.334801	0.446088	0.473951	0.54593	0.638629	0.648709	0.406271	0.449872	0.380523	0.754276	0.409332	0.479008	0.484072	0.544508	0.458657	0.308625	0.495536	0.605183	0.380462	0.569024	0.42423	0.268274	0.463393	0.356421	0.368537	0.380599	0.330156	0.386665	0.464599	0.571699	0.502308	0.406062	0.432667	0.517653	0.459672	0.480545	0.513615	0.515186	0.650932
0.833333	0.833333	0	354	0.816497	0.816497	0	0.378737	0.348053	0.501234	0.290197	0.637702	1	0.57072	0.725113	0.289086	0.190712	0	0.412526	0.690974	0.517387	0.266258	0.734442	0.868109	1	0.433686	1	0.0509889	0.455524	0.248638	0	0.450619	0.513632	0.686634	0.381274	0.684755	0.578188	0.458042	0.0297726	0.51689	0.439757	0.748302	0.360327	0.246543	0.786747	0.562787	0.414037	0.4428	0.689867	0.908996
0.666667	0.958333	0.333333	355	1.0328	0.408248	1.36626	0.336364	0.376588	0.399662	0.527312	0.623796	0.341637	0.305751	0.442892	0.506513	0.690468	0.500182	0.54802	0.440727	0.678261	0.457576	0.543038	0.531254	0.565512	0.619301	0.500831	0.312301	0.586082	0.608513	0.611661	0.217422	0.451211	0.422399	0.289158	0.535096	0.511189	0.306559	0.342958	0.228422	0.699673	0.546947	0.266505	0.629541	0.650926	0.38856	0.315169	0.809041	0.274189	0.614686
0.75	0.916667	0.166667	356	0.632456	0.516398	0.816497	0.273868	0.394711	0.47445	0.482222	0.388429	0.399947	0.293307	0.445003	0.529347	0.463734	0.378573	0.625144	0.442742	0.495763	0.395004	0.411618	0.487054	0.462777	0.581255	0.328848	0.40728	0.464709	0.488407	0.513062	0.284933	0.355173	0.445375	0.170451	0.511816	0.429294	0.432161	0.416655	0.214079	0.534495	0.578093	0.0992249	0.396179	0.606692	0.179272	0.286703	0.501539	0.288462	0.494375
0.75	0.958333	0.166667	358	0	0.408248	0.516398	0.212834	0.409011	0.460733	0.404696	0.351828	0.203352	0.409142	0.519803	0.194466	0.700647	0.47535	0.461934	0.336288	0.220198	0.368243	0.455934	0.251283	0.303768	0.36339	0.415026	0.102806	0.617339	0.666476	0.333011	0.458486	0.538633	0.513534	0.287506	0.744236	0.343284	0.594756	0.692175	0.559707	0.529014	0.488373	0.511714	0.488693	0.626613	0.386038	0.520056	0.586972	0.430849	0.595406
0.625	0.916667	0.166667	362	1.04881	0.516398	0.516398	0.340396	0.72912	0.537145	0.460567	0.221471	0.239553	0.439034	0.270985	0.43237	0.541438	0.418149	0.678981	0.504969	0.175073	0.491913	0.602956	0.257176	0.67515	0.445537	0.622685	0.482751	0.444221	0.533994	0.563389	0.514051	0.291486	0.324213	0.287244	1	0.149379	0.38707	0.267766	0.479816	0.407969	0.432673	0.0902694	0.544854	0.488059	0.296712	0.329578	0.411834	0.564923	0.207237
0.625	0.875	0.25	363	0.83666	0.547723	1.09545	0.386569	0.520586	0.485713	0.460782	0.498546	0.191103	0.614488	0.506586	0.455856	0.415963	0.401037	0.620002	0.330615	0.414013	0.386768	0.517338	0.469059	0.448427	0.521062	0.434033	0.417015	0.384179	0.444201	0.610335	0.290812	0.414685	0.368183	0.291717	0.474327	0.33072	0.570351	0.490471	0.430791	0.481985	0.469449	0.419654	0.504339	0.578791	0.366171	0.439069	0.370795	0.555391	0.605389
0.666667	0.833333	0.0833333	365	0.516398	0.816497	0.516398	0.31808	0.346888	1	0.445417	0.0647604	0.272138	0.579863	0.46018	0.757734	0.470236	1	0.721588	1	1	0	0.804878	0.240985	0.704697	0	0.18544	0.557644	0.567626	0.738358	0.583086	0.475417	0	0.481827	0.420027	0.398583	0.591806	1	0.558635	0.367004	0.550011	0.333022	0.433287	0.216413	0.195537	0.262556	0.613422	0.799321	0.681665	0.201065
0.666667	0.791667	0.0416667	366	0.816497	0.983192	0.408248	0.510907	0.364884	0.41939	0.428861	0.805249	0.0553512	0.403641	0.261199	0.90261	0.608417	0.466553	0.58213	0.104128	0.387225	0.803956	0.629778	0.422906	0.64702	0.110739	0.455661	0.265757	0.533231	0.356929	0.00968878	0.753622	0.352716	0.589507	0.409778	0.23656	0.0192208	0.486415	0.811496	0.567361	0	0.519193	0.410148	0.436102	0.211718	0.333061	0.466886	0.194443	0.97393	0.242054
0.583333	0.791667	0.25	370	1.0328	0.408248	0.632456	0.330479	0.42146	0.382069	0.51092	0.397586	0.306428	0.4204	0.487992	0.414625	0.430617	0.472231	0.249208	0.429074	0.439884	0.431675	0.439763	0.369656	0.34086	0.369188	0.491592	0.403559	0.500056	0.391605	0.375065	0.269447	0.485583	0.560752	0.375772	0.406765	0.279384	0.435696	0.412975	0.426281	0.463991	0.57911	0.401904	0.520413	0.457246	0.27119	0.470721	0.302801	0.398488	0.545607
0.416667	0.291667	0.75	371	1.21106	0.983192	0.632456	0.444978	0.200857	0.593989	0.514387	0.126894	0.122576	0.43528	0.437158	0.53225	0.778013	0.375936	0.664964	0.442249	0.389825	0.514466	0.485628	0.276829	0.412237	0.467547	0.594364	0.545684	0.357225	0.400807	0.534413	0.397968	0.315218	0.511071	0.263688	0.37407	0.42079	0.445972	0.444005	0.428719	0.574824	0.424719	0.424004	0.396586	0.346198	0.196256	0.427501	0.430293	0.381363	0.504565
0.958333	0.666667	0.125	373	0.408248	0.816497	0.547723	0.397029	0.36165	0.383343	0.550058	0.411204	0.363852	0.380375	0.479109	0.43933	0.473719	0.449658	0.45411	0.398045	0.43854	0.401712	0.43496	0.410547	0.412264	0.426635	0.405237	0.495855	0.493386	0.501171	0.586191	0.442771	0.383994	0.527784	0.343832	0.315511	0.357225	0.462751	0.582129	0.403884	0.522436	0.510765	0.336228	0.420669	0.482561	0.367567	0.454074	0.411235	0.472838	0.360454
0.416667	0.333333	0.75	375	1.21106	1.0328	1.09545	0.431789	0.446535	0.30549	0.654084	0.264553	0.378066	0.361437	0.414211	0.522501	0.412875	0.464156	0.429879	0.384516	0.422098	0.354371	0.525215	0.427799	0.504636	0.44871	0.361286	0.50461	0.422445	0.536614	0.514703	0.364398	0.448197	0.562553	0.411905	0.326953	0.230727	0.524729	0.440595	0.468616	0.39782	0.455047	0.481058	0.389278	0.577206	0.416122	0.251745	0.279817	0.421777	0.312199
0.375	0.208333	0.5	377	1.3784	0.408248	0.894427	0.385337	0.353841	0.347204	0.38429	0.342735	0.411278	0.457972	0.564741	0.499247	0.260699	0.53353	0.502044	0.41246	0.443617	0.402074	0.442174	0.396863	0.441522	0.484516	0.367431	0.373561	0.56278	0.4598	0.412078	0.401077	0.40058	0.447186	0.32231	0.285867	0.2756	0.458652	0.512546	0.348997	0.548332	0.448343	0.446744	0.592862	0.559775	0.387629	0.462261	0.470958	0.396189	0.529092
0.541667	0.25	0.333333	378	0.983192	0	1.21106	0.253567	0.393239	0.236564	0.526921	0.393788	0.225334	0.402282	0.436497	0.373455	0.354049	0.494103	0.5567	0.390084	0.645769	0.306195	0.44065	0.47149	0.341266	0.429159	0.378011	0.547391	0.496911	0.697553	0.307802	0.31008	0.317036	0.44967	0.166909	0.463816	0.464212	0.423048	0.749334	0.237906	0.55678	0.389681	0.244169	0.363035	0.396434	0.139593	0.467198	0.502691	0.688655	0.42051
0.5	0.291667	0.541667	379	0.894427	0.408248	1.32916	0.427401	0.390036	0.364623	0.529232	0.416479	0.382739	0.426009	0.541685	0.505223	0.348317	0.527879	0.468993	0.318094	0.518563	0.355008	0.497058	0.356336	0.470538	0.49072	0.37808	0.367748	0.528056	0.469942	0.567243	0.332034	0.373843	0.490221	0.241555	0.417506	0.328943	0.377191	0.525415	0.438645	0.359188	0.466608	0.461066	0.444514	0.416638	0.533029	0.367457	0.549209	0.564498	0.54314
0.791667	0.708333	0.291667	382	0.752773	0.408248	0.983192	0.278246	0.485148	0.345466	0.524282	0.364219	0.395192	0.415247	0.492203	0.572155	0.418188	0.46794	0.428496	0.321782	0.381406	0.428498	0.425607	0.405191	0.447574	0.486961	0.387259	0.41743	0.478773	0.536019	0.496664	0.336174	0.399944	0.536813	0.303749	0.478958	0.303913	0.439458	0.464796	0.36528	0.460754	0.496978	0.408106	0.528101	0.413834	0.405524	0.480426	0.49033	0.681582	0.400516
0.333333	0.583333	0.875	383	0.816497	1.0328	0.547723	0.413469	0.202228	0.314402	0.572814	0.370184	0.300712	0.406179	0.533025	0.460102	0.473083	0.533698	0.35582	0.347321	0.307337	0.479359	0.399822	0.386913	0.328388	0.496814	0.517154	0.503795	0.530696	0.477651	0.600161	0.442423	0.417987	0.265977	0.286803	0.445384	0.192778	0.579278	0.456706	0.536152	0.588468	0.278147	0.558024	0.517498	0.700096	0.409999	0.557872	0.630351	0.53906	0.397227
0.583333	0.125	0.75	384	1.0328	0.547723	0.632456	0.437785	0.438777	0.437461	0.629148	0.389194	0.310533	0.332793	0.707727	0.594804	0.58989	0.508308	0.464989	0.369485	0.24811	0.319267	0.472522	0.41602	0.348683	0.644468	0.222234	0.378978	0.535544	0.608194	0.374344	0.248655	0.38535	0.474104	0.339302	0.409212	0.297853	0.530018	0.485515	0.490589	0.454121	0.46491	0.224297	0.270115	0.331427	0.343548	0.263072	0.519998	0.404755	0.556476
0.958333	0.875	0.25	385	0.408248	0.83666	1.54919	0.260408	0.466076	0.281573	0.572779	0.245614	0.267971	0.324707	0.647602	0.531892	0.417247	0.481127	0.461229	0.442866	0.407807	0.327969	0.432677	0.381594	0.407587	0.421858	0.526534	0.452538	0.484802	0.48107	0.580383	0.355576	0.454215	0.419477	0.326297	0.335386	0.309961	0.540418	0.513021	0.374656	0.405631	0.509947	0.437724	0.478152	0.487471	0.414053	0.495308	0.415038	0.426977	0.43231
0.625	0.333333	0.791667	386	1.51658	1.0328	0.752773	0.368939	0.408657	0.187804	0.448154	0.278498	0.37586	0.331883	0.392979	0.430466	0.619201	0.44187	0.482675	0.264483	0.225748	0.280914	0.419435	0.467761	0.441806	0.485894	0.424972	0.501598	0.544073	0.4384	0.445924	0.404587	0.42978	0.651975	0.29175	0.213783	0.405558	0.52268	0.460219	0.426862	0.406874	0.504538	0.3544	0.474188	0.477791	0.358748	0.508528	0.522008	0.593386	0.724247
0.5	0.125	0.833333	387	1.09545	0.547723	0.516398	0.40649	0.32442	0.272096	0.361749	0.435867	0.47274	0.446382	0.200646	0.405548	0.490351	0.471452	0.439551	0.374078	0.513569	0.44887	0.65167	0.496937	0.282891	0.424828	0.260272	0.307712	0.44864	0.527825	0.537977	0.351407	0.475544	0.454332	0.334292	0.327153	0.297959	0.558547	0.42311	0.432298	0.305158	0.492705	0.401586	0.536721	0.568858	0.25793	0.368882	0.511862	0.516875	0.436898
0.416667	0.0833333	0.708333	389	0.816497	0.516398	0.752773	0.373244	0.50911	0.305589	0.383312	0.487121	0.441854	0.401399	0.693454	0.37503	0.320495	0.419199	0.509431	0.47682	0.397884	0.304978	0.508381	0.497318	0.436851	0.506585	0.549834	0.361807	0.469609	0.451606	0.419137	0.332802	0.357708	0.567096	0.341854	0.350431	0.389475	0.462401	0.486378	0.318334	0.474619	0.468847	0.307561	0.528809	0.177534	0.646728	0.515743	0.511942	0.536226	0.32855
0.458333	0.375	0.75	390	1.47196	1.04881	0.632456	0.415907	0.382575	0.49581	0.41813	0.34771	0.422179	0.185194	0.54782	0.466901	0.426372	0.458259	0.333722	0.425202	0.376218	0.281455	0.55435	0.448031	0.524851	0.520486	0.546133	0.380967	0.521069	0.515643	0.350472	0.54958	0.402046	0.467162	0.280307	0.345394	0.343616	0.539734	0.503274	0.262432	0.513168	0.462409	0.361484	0.353269	0.547846	0.274549	0.459518	0.375062	0.392057	0.392091
0.583333	0.541667	0.583333	391	0.816497	0.983192	0.816497	0.340079	0.355342	0.400023	0.466709	0.433439	0.454108	0.433129	0.389179	0.461689	0.465189	0.392432	0.39133	0.354975	0.367391	0.46549	0.464802	0.421725	0.370849	0.471524	0.32326	0.398644	0.616151	0.55954	0.425943	0.393189	0.394452	0.492379	0.368413	0.295247	0.331053	0.390351	0.323981	0.357669	0.446182	0.461773	0.399403	0.592868	0.39901	0.528105	0.433322	0.444212	0.472566	0.489572
0.25	0.291667	0.791667	392	1.09545	0.983192	0.408248	0.518296	0.449672	0.292296	0.376836	0.302524	0.344583	0.25661	0.436469	0.34558	0.529196	0.504604	0.361485	0.443257	0.602212	0.451992	0.435864	0.470859	0.55438	0.516746	0.490256	0.399613	0.47721	0.449538	0.543598	0.262834	0.364389	0.397142	0.276985	0.307312	0.415909	0.579362	0.64326	0.175042	0.496126	0.389248	0.528761	0.460445	0.486872	0.549171	0.537395	0.632303	0.57095	0.341721
0.166667	0.416667	0.708333	393	0.816497	1.0328	0.983192	0.53929	0.508089	0.344871	0.44368	0.328513	0.358763	0.404944	0.457468	0.560467	0.537268	0.416018	0.471012	0.462711	0.479922	0.413304	0.463227	0.430155	0.36379	0.518917	0.553559	0.405742	0.457408	0.615196	0.364862	0.276765	0.48249	0.511078	0.29371	0.296798	0.302622	0.487662	0.492602	0.394811	0.581192	0.573589	0.435025	0.602338	0.401405	0.541235	0.425931	0.451096	0.484674	0.358016
0.583333	0.208333	0.708333	394	1.21106	0.408248	0.983192	0.444812	0.344672	0.319038	0.512384	0.349786	0.385387	0.390197	0.522074	0.4202	0.497663	0.424123	0.436306	0.406083	0.428682	0.336312	0.4732	0.423614	0.388221	0.478901	0.43505	0.357411	0.492775	0.470631	0.541389	0.447672	0.356227	0.46024	0.319464	0.428735	0.346426	0.455104	0.561657	0.453277	0.482073	0.47751	0.496475	0.493027	0.430475	0.554888	0.52684	0.552436	0.568358	0.466632
0.458333	0.541667	0.75	399	1.16905	1.32916	0.632456	0.386246	0.421813	0.313163	0.481188	0.398222	0.373701	0.327653	0.424086	0.498251	0.492545	0.471557	0.383024	0.441644	0.490294	0.402423	0.365553	0.462082	0.459822	0.389745	0.459658	0.406778	0.546143	0.481161	0.343755	0.344599	0.464766	0.529719	0.274881	0.408566	0.239911	0.499933	0.383208	0.279381	0.549	0.498997	0.275511	0.406276	0.391073	0.382371	0.507074	0.473054	0.374445	0.404923
0.708333	0.208333	0.666667	400	0.752773	0.408248	1.0328	0.32308	0.41083	0.198154	0.477794	0.466406	0.412493	0.410411	0.493225	0.499784	0.493711	0.449862	0.350819	0.434892	0.537472	0.342959	0.519818	0.490182	0.481035	0.42716	0.429108	0.366361	0.388861	0.478093	0.408772	0.447012	0.400062	0.355402	0.364596	0.434714	0.302998	0.419864	0.563356	0.46803	0.652863	0.514345	0.353127	0.521239	0.436544	0.511469	0.317286	0.399395	0.589286	0.614857
0.125	0.708333	0.625	401	0.547723	0.983192	0.83666	0.367347	0.350492	0.385372	0.395291	0.397847	0.298158	0.490888	0.524479	0.573537	0.56257	0.481394	0.395138	0.37878	0.522162	0.363588	0.524062	0.367908	0.423028	0.47195	0.59322	0.469519	0.55117	0.50522	0.48434	0.314862	0.317027	0.571698	0.306801	0.492198	0.337949	0.362118	0.492182	0.194768	0.405639	0.584341	0.340428	0.437859	0.274198	0.245998	0.358897	0.43238	0.618591	0.671109
0.0833333	0.75	0.583333	403	0.516398	0	0.816497	0.42974	0.421399	0.31518	0.567025	0.265745	0.348755	0.361315	0.41528	0.578331	0.348707	0.429195	0.747958	0.453345	0.57662	0.369221	0.296196	0.361966	0.46583	0.525633	0.537138	0.456243	0.474676	0.494972	0.597113	0.427317	0.232624	0.648416	0.435134	0.32189	0.204239	0.538349	0.491003	0.369755	0.565092	0.396451	0.431454	0.405474	0.522033	0.49287	0.579438	0.521609	0.589932	0.516499
0.208333	0.666667	0.75	404	1.16905	0.816497	1.09545	0.545192	0.351204	0.616764	0.411899	0.382773	0.538232	0.34074	0.581837	0.516135	0.596317	0.50997	0.436542	0.242868	0.540374	0.523184	0.487546	0.220304	0.331747	0.423339	0.461515	0.404845	0.456484	0.497956	0.562586	0.335385	0.350746	0.401412	0.348325	0.307581	0.27517	0.328333	0.485137	0.382686	0.414133	0.447819	0.29469	0.576215	0.386186	0.350819	0.572113	0.466167	0.480685	0.387294
0.708333	0.333333	0.666667	407	0.408248	0.516398	0.516398	0.385079	0.390685	0.372939	0.328178	0.342616	0.396962	0.362265	0.463504	0.491867	0.356547	0.448819	0.515302	0.411809	0.422081	0.384037	0.416248	0.3778	0.407495	0.417127	0.386088	0.362964	0.37782	0.472322	0.516347	0.244561	0.382965	0.426786	0.34948	0.278324	0.376936	0.46418	0.372862	0.41401	0.535076	0.41991	0.362113	0.47404	0.509521	0.425332	0.457468	0.414894	0.365956	0.476225
0.375	0.166667	0.75	409	1.04881	0.516398	0.632456	0.398371	0.43316	0.299801	0.490352	0.412145	0.334005	0.371748	0.449601	0.426803	0.533666	0.465981	0.31183	0.429218	0.473817	0.349314	0.618095	0.432084	0.439172	0.413135	0.275169	0.476842	0.478728	0.631707	0.514072	0.366401	0.308703	0.329508	0.345501	0.451223	0.353432	0.40611	0.373563	0.348186	0.423337	0.479042	0.311416	0.386029	0.557395	0.367043	0.415673	0.567168	0.594022	0.49764
0.583333	0.25	0.75	411	1.50555	0.632456	0.632456	0.319709	0.330411	0.304002	0.342072	0.406087	0.401896	0.248036	0.596865	0.615394	0.503353	0.584763	0.388944	0.351412	0.497335	0.46932	0.380591	0.413089	0.444186	0.420135	0.387864	0.33837	0.492743	0.591503	0.449036	0.336993	0.419987	0.494591	0.330983	0.291214	0.3223	0.512207	0.387114	0.436098	0.468233	0.566185	0.392289	0.446629	0.480971	0.346165	0.430916	0.515743	0.340231	0.389094
0.583333	0.708333	0.541667	412	1.21106	0.752773	0.752773	0.389748	0.301883	0.378982	0.594639	0.352543	0.299759	0.330663	0.536579	0.444318	0.465897	0.466211	0.423338	0.422742	0.479628	0.406233	0.41048	0.412375	0.353908	0.510872	0.468954	0.422283	0.541666	0.501059	0.548187	0.413532	0.46719	0.45137	0.258269	0.356224	0.360629	0.459768	0.43715	0.394564	0.557607	0.466425	0.375037	0.537805	0.406237	0.406865	0.437699	0.315312	0.484094	0.493509
0.166667	0.125	0.875	413	0.516398	0.547723	0.83666	0.451989	0.351673	0.455395	0.47161	0.386583	0.359346	0.338055	0.442213	0.506859	0.508035	0.454241	0.449018	0.432884	0.458146	0.467574	0.321542	0.372333	0.464958	0.502416	0.443503	0.42908	0.480822	0.489986	0.540826	0.321994	0.443792	0.461124	0.322244	0.351907	0.325883	0.38859	0.572915	0.330547	0.489181	0.502829	0.323882	0.569847	0.397435	0.396022	0.477803	0.60099	0.472026	0.415458
0.25	0.25	0.958333	414	1.09545	1.09545	0.408248	0.512488	0.457901	0.322877	0.403679	0.256621	0.272454	0.321351	0.525932	0.403489	0.502447	0.439131	0.37616	0.476462	0.421308	0.379579	0.422723	0.516762	0.401916	0.478297	0.33823	0.373548	0.43908	0.51841	0.553006	0.405571	0.485822	0.38904	0.269177	0.333954	0.34588	0.423801	0.36635	0.384668	0.563744	0.469622	0.350093	0.566015	0.433925	0.282432	0.389978	0.373293	0.563165	0.397624
0.791667	0.833333	0.375	415	0.408248	0.516398	0.83666	0.167919	0.418192	0.300894	0.538482	0.376707	0.39637	0.267432	0.435167	0.568546	0.491222	0.434709	0.566558	0.414492	0.474557	0.470105	0.550372	0.288731	0.331754	0.41979	0.528909	0.358559	0.590387	0.47242	0.516607	0.305638	0.334724	0.449016	0.234446	0.655646	0.286809	0.393919	0.494177	0.308375	0.484305	0.463191	0.404131	0.599022	0.365103	0.297042	0.472197	0.584232	0.491948	0.444755
0.666667	0.583333	0.791667	418	0.816497	1.0328	0.752773	0.316356	0.485369	0.170097	0.52549	0.324868	0.170652	0.412113	0.502542	0.38448	0.49385	0.482228	0.512159	0.305711	0.398431	0.38049	0.51094	0.409673	0.438853	0.489509	0.450266	0.440763	0.330992	0.418124	0.595238	0.455012	0.520848	0.359426	0.33706	0.410456	0.418693	0.638637	0.537888	0.470433	0.547136	0.414251	0.451188	0.426875	0.456342	0.379565	0.370409	0.338337	0.452277	0.531464
0.208333	0.25	0.875	423	1.16905	0.632456	0.547723	0.424815	0.359785	0.372053	0.476828	0.402156	0.362549	0.565367	0.625953	0.555128	0.58893	0.406386	0.675508	0.428613	0.517599	0.381475	0.551892	0.349806	0.342917	0.434044	0.397918	0.375575	0.357506	0.561652	0.348292	0.460272	0.552241	0.40345	0.304954	0.391162	0.491027	0.440846	0.400858	0.366823	0.463717	0.532309	0.400153	0.518715	0.440745	0.328051	0.378083	0.423391	0.499533	0.261754
0.833333	0.75	0.625	424	0.516398	0.894427	1.3784	0.403112	0.364788	0.364245	0.131928	0.437405	0.201235	0.382258	0.5377	0.380445	0.443678	0.387691	0.403902	0.37221	0.488932	0.435016	0.509441	0.338317	0.323107	0.417385	0.570034	0.626878	0.429702	0.573842	0.405351	0.312951	0.391286	0.577558	0.358885	0.340248	0.298626	0.440693	0.696754	0.492037	0.405642	0.397537	0.475395	0.411815	0.372761	0.583856	0.348053	0.406583	0.602202	0.374114
0.375	0.333333	0.875	425	1.22474	1.0328	0.547723	0.489011	0.49036	0.298507	0.487605	0.371215	0.384562	0.355184	0.602609	0.470857	0.455199	0.478274	0.540184	0.387828	0.583508	0.444321	0.437098	0.475835	0.249266	0.56409	0.340368	0.560332	0.444387	0.52949	0.450723	0.454136	0.495156	0.580177	0.304488	0.325763	0.339682	0.414542	0.461792	0.304756	0.445295	0.497808	0.556786	0.342713	0.349675	0.350264	0.341497	0.536539	0.533065	0.37245
0.125	0.666667	0.75	426	0.547723	0.816497	0.894427	0.419228	0.377289	0.313261	0.517407	0.288827	0.312327	0.34718	0.52728	0.435947	0.328076	0.520605	0.509503	0.398576	0.317563	0.334648	0.468861	0.455029	0.322494	0.393048	0.53843	0.338416	0.533649	0.347713	0.447369	0.289743	0.449942	0.488272	0.292335	0.283261	0.380342	0.351113	0.504436	0.390209	0.425831	0.581534	0.317654	0.569452	0.497778	0.388027	0.376827	0.425104	0.444216	0.372079
0.958333	0.875	0.125	428	0.408248	0.83666	0.547723	0.371018	0.340358	0.394388	0.544608	0.382354	0.368683	0.380591	0.491639	0.444787	0.456285	0.46895	0.404382	0.380585	0.390505	0.428593	0.447373	0.393494	0.327113	0.51244	0.425459	0.384634	0.472196	0.402146	0.504206	0.398182	0.425174	0.59693	0.325609	0.399221	0.329372	0.517311	0.38883	0.464948	0.489172	0.449628	0.382318	0.494076	0.401373	0.414702	0.343397	0.503962	0.441401	0.479105
0.958333	0.875	0.166667	429	0.408248	0.83666	0.516398	0.338548	0.347995	0.400463	0.526377	0.397114	0.377804	0.360492	0.518815	0.503731	0.438065	0.430576	0.351025	0.366852	0.515612	0.431233	0.514476	0.324851	0.352779	0.438121	0.413776	0.38034	0.359523	0.491599	0.493917	0.319808	0.435701	0.632728	0.377586	0.446971	0.302537	0.466848	0.494647	0.254969	0.534516	0.465743	0.36051	0.417967	0.456692	0.444217	0.423374	0.535079	0.466012	0.366308
0.916667	0.75	0.0416667	430	0.516398	0.894427	0.408248	0.410935	0.376255	0.394676	0.486955	0.397636	0.370142	0.356839	0.494293	0.376348	0.480872	0.443694	0.467722	0.37705	0.438117	0.391115	0.468622	0.490222	0.381456	0.471065	0.433697	0.488631	0.480425	0.415635	0.538753	0.346273	0.439345	0.527447	0.322457	0.375935	0.321254	0.393743	0.370633	0.371265	0.479669	0.428203	0.324079	0.629211	0.403464	0.477089	0.615443	0.555104	0.501519	0.437528
0.416667	0.666667	0.708333	431	1.63299	1.0328	0.983192	0.452194	0.428314	0.296301	0.55616	0.429377	0.377598	0.297768	0.532254	0.460067	0.567934	0.48095	0.447141	0.405305	0.423827	0.387371	0.439259	0.419547	0.379378	0.494721	0.466707	0.374829	0.561666	0.502891	0.427792	0.359793	0.477886	0.548862	0.243766	0.353445	0.261769	0.49137	0.365661	0.38845	0.502457	0.491773	0.440749	0.577458	0.420544	0.403973	0.419365	0.517882	0.513256	0.456848
0.666667	0.0416667	0.833333	432	1.21106	0.408248	1.21106	0.454311	0.387086	0.332508	0.636273	0.536149	0.336434	0.354468	0.628359	0.261323	0.375459	0.463463	0.566369	0.150411	0.584201	0.45846	0.619879	0.465769	0.316976	0.526804	0.44069	0.447268	0.38689	0.371727	0.466482	0.349122	0.542822	0.117345	0.336537	0.442397	0.340962	0.498189	0.571098	0.438544	0.556661	0.503759	0.413025	0.441998	0.666126	0.470318	0.547351	0.3971	0.493762	0.382409
0.666667	0.416667	0.75	433	0.516398	0.816497	0.632456	0.402881	0.379963	0.377546	0.291873	0.275771	0.400811	0.366058	0.641645	0.531094	0.311634	0.458268	0.304839	0.351385	0.399248	0.220917	0.390573	0.350435	0.344105	0.59731	0.577997	0.410421	0.54359	0.534865	0.393213	0.524217	0.428608	0.379719	0.292785	0.383005	0.309446	0.46214	0.474957	0.298843	0.403466	0.563593	0.46594	0.510911	0.427717	0.321502	0.472752	0.650348	0.547541	0.502077
0.791667	0.5	0.333333	434	0.752773	0.894427	1.0328	0.397047	0.414612	0.410932	0.529621	0.460445	0.295144	0.417891	0.554989	0.49349	0.546245	0.421018	0.499027	0.389892	0.400377	0.427232	0.52824	0.432247	0.398499	0.487045	0.439727	0.512721	0.429186	0.50791	0.419113	0.290068	0.467037	0.454831	0.333093	0.341771	0.342541	0.440461	0.347093	0.386946	0.555611	0.44679	0.412274	0.443022	0.484879	0.472621	0.378148	0.457831	0.54308	0.546174
0.333333	0.458333	0.958333	435	1.0328	1.47196	0.408248	0.393591	0.365347	0.384938	0.486387	0.256068	0.330104	0.386572	0.454864	0.470111	0.408933	0.45329	0.461933	0.385397	0.46895	0.393711	0.431921	0.361036	0.379849	0.425603	0.488303	0.441026	0.464879	0.394549	0.497108	0.334194	0.427015	0.483957	0.333459	0.427735	0.323579	0.528743	0.392911	0.455672	0.530488	0.590826	0.326457	0.383167	0.428869	0.288195	0.462302	0.413236	0.541742	0.719206
0.416667	0.5	0.75	437	1.0328	1.09545	0	0.509702	0.370272	0.314876	0.414158	0.283783	0.284766	0.405003	0.596906	0.503734	0.356773	0.46754	0.30761	0.379852	0.438612	0.3913	0.574526	0.492542	0.448621	0.511647	0.352578	0.381754	0.491554	0.463217	0.492757	0.474682	0.508736	0.604943	0.273672	0.335062	0.344429	0.409622	0.654534	0.458025	0.50313	0.485024	0.476612	0.525024	0.495766	0.508404	0.558095	0.456008	0.397746	0.535293
0.916667	0.75	0.583333	439	0.516398	1.09545	1.21106	0.332595	0.351089	0.24589	0.301454	0.491103	0.438372	0.406566	0.457622	0.441087	0.469457	0.506305	0.41106	0.320646	0.419602	0.344185	0.463433	0.506293	0.385581	0.505537	0.604276	0.364917	0.452857	0.47274	0.435051	0.233476	0.525526	0.525355	0.270287	0.486153	0.245926	0.387486	0.277656	0.424716	0.341504	0.512665	0.405929	0.515975	0.346796	0.412518	0.523163	0.516905	0.534037	0.4711
0.708333	0.166667	0.833333	440	0.983192	0.516398	0.516398	0.356683	0.446183	0.206387	0.604918	0.305796	0.290861	0.347441	0.676959	0.473108	0.507825	0.434719	0.611009	0.355238	0.627449	0.360334	0.289427	0.432581	0.454185	0.486718	0.514118	0.406159	0.449994	0.346185	0.420232	0.448564	0.337676	0.718761	0.372899	0.42025	0.406812	0.369523	0.429218	0.364284	0.40597	0.493817	0.407199	0.467543	0.475149	0.382831	0.4473	0.488943	0.382727	0.597954
0.416667	0.958333	0.458333	443	1.21106	0.408248	0.983192	0.352546	0.463737	0.353379	0.399757	0.440868	0.403241	0.440085	0.489125	0.382833	0.456614	0.418856	0.534515	0.354699	0.370834	0.399972	0.314241	0.378166	0.405718	0.421903	0.39256	0.37664	0.525787	0.461618	0.581334	0.345532	0.37673	0.546907	0.318395	0.409887	0.295126	0.424149	0.452244	0.494427	0.606135	0.480441	0.413836	0.409495	0.459781	0.37159	0.291909	0.418382	0.59811	0.408167
0.541667	0.333333	0.75	444	1.47196	1.0328	0.632456	0.390959	0.40228	0.244469	0.644342	0.344552	0.330827	0.34985	0.390404	0.376017	0.505294	0.415983	0.434629	0.459009	0.357382	0.350835	0.53859	0.397602	0.409174	0.492322	0.462577	0.420056	0.531325	0.545092	0.448751	0.401314	0.462999	0.356187	0.229292	0.466331	0.357971	0.438648	0.47713	0.568283	0.608749	0.320773	0.395794	0.434883	0.527865	0.379496	0.542031	0.36338	0.591514	0.621152
0.708333	0.375	0.708333	445	1.32916	1.22474	0.752773	0.453943	0.341652	0.327601	0.815213	0.263114	0.0984982	0.399843	0.611067	0.457635	0.256036	0.463292	0.332268	0.39146	0.512397	0.614929	0.469766	0.354852	0.499163	0.670548	0.201597	0.368352	0.512864	0.360895	0.376194	0.358268	0.269192	0.519839	0.264272	0.400666	0.346596	0.42042	0.58515	0.295997	0.527425	0.288069	0.424064	0.605352	0.466411	0.358223	0.332989	0.584539	0.499464	0.231088
0.833333	0.791667	0.708333	446	0.516398	0.752773	1.16905	0.357976	0.331386	0.232154	0.301958	0.367512	0.319895	0.423082	0.405106	0.460287	0.57875	0.501739	0.445789	0.349143	0.374541	0.384697	0.50639	0.4387	0.3928	0.536492	0.37742	0.357884	0.588312	0.420868	0.514306	0.391808	0.422866	0.560106	0.274048	0.363924	0.230069	0.427402	0.37293	0.54096	0.490903	0.417924	0.302826	0.489	0.441723	0.491706	0.440435	0.504896	0.585538	0.53913
0.958333	0.916667	0.166667	447	0.408248	0.516398	0.516398	0.168471	0.398368	0.354693	0.60724	0.315491	0.280379	0.412137	0.446424	0.371399	0.456553	0.515245	0.514348	0.229591	0.492507	0.301054	0.50031	0.467033	0.408869	0.600012	0.329244	0.447236	0.332802	0.427552	0.483743	0.398851	0.369793	0.546965	0.304363	0.313116	0.374517	0.408278	0.59323	0.333879	0.45545	0.387398	0.368993	0.550395	0.308613	0.393656	0.564261	0.370684	0.443094	0.625357
0.458333	0.666667	0.583333	448	1.47196	0.816497	1.21106	0.299501	0.274695	0.271236	0.405575	0.346545	0.325658	0.421848	0.406818	0.30051	0.477003	0.420748	0.434379	0.436336	0.564129	0.362799	0.483782	0.431406	0.430901	0.463041	0.336057	0.250898	0.590848	0.488005	0.554973	0.307741	0.433066	0.434839	0.264822	0.33513	0.280116	0.489294	0.302278	0.459008	0.528496	0.468948	0.46233	0.479117	0.445454	0.440656	0.329627	0.486812	0.454335	0.388858
0.958333	0.916667	0.166667	450	0.408248	0.516398	0.516398	0.231445	0.330512	0.380903	0.504456	0.366832	0.285945	0.295676	0.360187	0.416628	0.468516	0.382911	0.471924	0.401325	0.482548	0.327025	0.406888	0.393986	0.351793	0.454819	0.568732	0.465721	0.511721	0.50506	0.51085	0.359254	0.469359	0.46984	0.298413	0.352268	0.401235	0.439907	0.55058	0.246353	0.478692	0.494816	0.268569	0.633971	0.379634	0.418376	0.506372	0.386991	0.460804	0.511506
0.916667	0.666667	0.375	451	0.516398	0.816497	0.83666	0.278584	0.241513	0.290431	0.328643	0.433941	0.345413	0.428042	0.543048	0.483799	0.555404	0.455565	0.379684	0.387679	0.484077	0.304041	0.438978	0.408342	0.482734	0.477055	0.378713	0.455072	0.422659	0.408089	0.470633	0.349978	0.443776	0.338204	0.330265	0.421522	0.362273	0.45239	0.409307	0.3019	0.485871	0.421215	0.302134	0.75012	0.472841	0.425271	0.407025	0.408975	0.582171	0.450117
0.875	0.916667	0.166667	452	0.83666	0.516398	0.816497	0.268064	0.37292	0.341545	0.498011	0.386669	0.267421	0.39548	0.362379	0.583926	0.456028	0.425309	0.350499	0.391167	0.35866	0.358394	0.415384	0.460406	0.44293	0.509898	0.325683	0.377879	0.533937	0.534776	0.50964	0.376089	0.452598	0.442908	0.252532	0.353307	0.248732	0.386386	0.583201	0.425704	0.461583	0.480326	0.289751	0.512033	0.419273	0.490138	0.502418	0.416587	0.355078	0.506845
0.916667	0.625	0.208333	453	0.516398	1.22474	0.983192	0.324062	0.344802	0.41671	0.588277	0.309885	0.50094	0.423391	0.553327	0.281392	0.386342	0.424345	0.449473	0.424268	0.565746	0.393871	0.338654	0.38561	0.38362	0.366211	0.446829	0.388856	0.446533	0.442994	0.527708	0.482317	0.399235	0.443656	0.217019	0.353275	0.386016	0.495668	0.419186	0.471252	0.372664	0.500959	0.440491	0.568467	0.415905	0.257268	0.546045	0.529995	0.469084	0.396111
0.958333	1	0.125	454	0.408248	0	0.547723	0.20979	0.392958	0.302961	0.689209	0.386752	0.355555	0.406182	0.49947	0.532638	0.591791	0.403425	0.47815	0.423293	0.468909	0.273959	0.339385	0.420647	0.369019	0.51082	0.40072	0.384743	0.543137	0.35859	0.548516	0.201112	0.552484	0.469842	0.260855	0.220476	0.514141	0.507475	0.307398	0.361583	0.535734	0.444073	0.472074	0.644679	0.468671	0.580532	0.368337	0.485001	0.473701	0.427297
1	0.791667	0.25	455	0	0.408248	1.09545	0.263056	0.391483	0.234488	0.543228	0.38705	0.233447	0.365475	0.427975	0.508017	0.469211	0.416054	0.37499	0.317905	0.384176	0.375834	0.433377	0.389961	0.467383	0.449509	0.447878	0.404575	0.50534	0.578974	0.513563	0.283757	0.411061	0.370443	0.325644	0.369955	0.339394	0.375246	0.39187	0.435369	0.497022	0.472217	0.30775	0.527597	0.513823	0.436344	0.393494	0.491042	0.382833	0.488744
0.875	0.708333	0.375	457	0.547723	0.752773	1.22474	0.202272	0.386029	0.374956	0.482706	0.459857	0.317226	0.354046	0.517934	0.530514	0.508081	0.36749	0.303966	0.359189	0.263777	0.393307	0.453743	0.409803	0.334212	0.439649	0.248562	0.480947	0.498568	0.381684	0.51426	0.372782	0.353646	0.569528	0.293	0.449479	0.334429	0.672972	0.401588	0.245103	0.389895	0.475709	0.501211	0.600726	0.444863	0.556053	0.415474	0.628676	0.513814	0.434745
0.916667	0.833333	0.25	458	0.516398	0.516398	0.632456	0.321352	0.311261	0.312366	0.587729	0.25757	0.424137	0.454558	0.403967	0.613731	0.147814	0.455951	0.474332	0.540816	0.514746	0.3374	0.420941	0.468247	0.481946	0.566787	0.265701	0.432517	0.543895	0.611454	0.425689	0.453094	0.493536	0.512527	0.295037	0.374341	0.385659	0.572528	0.339161	0.60061	0.398874	0.597525	0.0778059	0.465648	0.314916	0.468221	0.438874	0.357744	0.426171	0.228435
0.75	0.958333	0.333333	460	0.632456	0.408248	0.816497	0.358223	0.400898	0.403095	0.547831	0.39457	0.404428	0.418519	0.506903	0.493854	0.312324	0.435333	0.462347	0.458154	0.381678	0.270945	0.521748	0.310713	0.252911	0.442819	0.411553	0.276965	0.470223	0.560437	0.464235	0.3247	0.382414	0.563804	0.362027	0.419953	0.348129	0.383092	0.509899	0.491703	0.474435	0.502029	0.349085	0.596172	0.515384	0.448022	0.489288	0.505532	0.506034	0.481976
0.375	0.25	0.75	462	1.22474	0.632456	0.894427	0.383254	0.225808	0.278948	0.420465	0.42642	0.297945	0.35509	0.494901	0.621001	0.522921	0.409829	0.553615	0.281288	0.591195	0.213639	0.373768	0.494139	0.295367	0.487619	0.50477	0.37001	0.402557	0.535598	0.566888	0.397647	0.352287	0.558666	0.290784	0.352996	0.313467	0.390838	0.392675	0.471962	0.548501	0.530668	0.411594	0.519749	0.376189	0.476833	0.570444	0.374485	0.369203	0.398603
0.375	0.458333	0.708333	465	0.83666	0.983192	0.752773	0.415383	0.341688	0.293179	0.6327	0.39865	0.322153	0.353601	0.471585	0.444089	0.520804	0.467735	0.377182	0.379602	0.500649	0.376833	0.396473	0.442842	0.359523	0.480952	0.448176	0.446982	0.471281	0.413992	0.489932	0.337474	0.387346	0.507778	0.280014	0.392224	0.387153	0.513689	0.42658	0.397748	0.430715	0.550843	0.349046	0.516311	0.390914	0.335018	0.398407	0.593901	0.436546	0.405134
0.375	0.416667	0.833333	468	0.83666	1.0328	0.516398	0.412597	0.223297	0.374815	0.559624	0.282355	0.259262	0.30481	0.41259	0.519886	0.434869	0.474461	0.453552	0.373205	0.404127	0.431525	0.382358	0.434572	0.434791	0.428394	0.4003	0.382559	0.490588	0.502918	0.528704	0.36009	0.435276	0.484639	0.337753	0.333854	0.328684	0.432545	0.427965	0.403865	0.390755	0.495067	0.461944	0.533576	0.465531	0.358563	0.515063	0.397001	0.540617	0.441392
0.791667	0.375	0.416667	470	0.408248	0.83666	0.516398	0.398583	0.475708	0.396489	0.519345	0.379156	0.41764	0.378096	0.501831	0.492843	0.435595	0.443003	0.475689	0.400293	0.46064	0.385552	0.409211	0.405613	0.45736	0.487	0.384232	0.35886	0.504346	0.382349	0.491171	0.401833	0.414589	0.485281	0.31175	0.347624	0.444239	0.435361	0.349848	0.342222	0.466232	0.56151	0.487284	0.450521	0.466717	0.476632	0.341969	0.449133	0.391216	0.562675
0.833333	0.875	0.125	471	0.516398	0.547723	0.83666	0.283123	0.321615	0.26429	0.550172	0.409508	0.262858	0.391182	0.396734	0.441113	0.46679	0.466934	0.423149	0.387549	0.512121	0.35239	0.362387	0.419452	0.389039	0.47309	0.359719	0.446397	0.47358	0.441027	0.494088	0.339477	0.394314	0.395534	0.319365	0.502044	0.29884	0.473947	0.449565	0.37835	0.508824	0.462033	0.475255	0.592182	0.516903	0.483808	0.408701	0.504242	0.41491	0.360781
0.541667	0.0416667	0.791667	472	1.16905	0.408248	0.408248	0.368636	0.350964	0.289345	0.267106	0.434899	0.317403	0.269571	0.626602	0.645578	0.493197	0.500951	0.397864	0.326057	0.333435	0.245119	0.523753	0.439353	0.420264	0.41078	0.396579	0.29339	0.509537	0.513749	0.523154	0.451261	0.505369	0.33499	0.301142	0.208313	0.303812	0.498745	0.529053	0.274877	0.440368	0.59594	0.349578	0.636769	0.53557	0.410764	0.343423	0.628371	0.488482	0.463659
0.75	0.791667	0.75	473	1.26491	0.752773	0.632456	0.325468	0.439048	0.273253	0.474811	0.445292	0.244393	0.398481	0.42269	0.512888	0.482574	0.399987	0.507943	0.36166	0.418744	0.335382	0.440371	0.335936	0.343621	0.435545	0.413061	0.347039	0.422344	0.486977	0.436836	0.410357	0.460865	0.471896	0.326106	0.338696	0.328655	0.366675	0.471895	0.513226	0.482773	0.518376	0.386745	0.551879	0.400087	0.273048	0.473523	0.604738	0.527782	0.542897
0.458333	0.375	0.75	474	1.16905	1.22474	0.632456	0.437686	0.435456	0.365986	0.507649	0.283613	0.314435	0.3464	0.596971	0.493079	0.487122	0.51813	0.438255	0.389585	0.39719	0.364644	0.499602	0.329292	0.382907	0.441647	0.214451	0.38979	0.549676	0.378888	0.456596	0.358325	0.353026	0.470473	0.359924	0.34517	0.262406	0.368841	0.458102	0.371639	0.427825	0.555558	0.447077	0.539156	0.372232	0.371797	0.368868	0.426663	0.517854	0.673689
0.625	0.458333	0.583333	475	0.547723	0.983192	1.0328	0.326979	0.338765	0.35856	0.590998	0.348348	0.358855	0.406408	0.446582	0.384976	0.425758	0.431413	0.447194	0.405996	0.471184	0.427516	0.396785	0.448656	0.438996	0.436309	0.458131	0.451121	0.492602	0.470038	0.516503	0.39157	0.393431	0.504466	0.209876	0.356711	0.37335	0.43838	0.43802	0.422078	0.520814	0.440136	0.464926	0.472734	0.477148	0.441614	0.444536	0.373942	0.372004	0.477473
0.666667	0.666667	0.583333	476	0.516398	1.36626	0.516398	0.415003	0.433814	0.342652	0.490762	0.465101	0.277787	0.388953	0.434484	0.327701	0.497128	0.390932	0.524967	0.448775	0.45107	0.410249	0.366492	0.375062	0.405605	0.479726	0.440338	0.328545	0.544009	0.579979	0.501626	0.290801	0.349573	0.544131	0.357474	0.344192	0.460172	0.432352	0.399026	0.55692	0.350187	0.462959	0.529974	0.52051	0.507224	0.390524	0.481183	0.46235	0.487741	0.446927
0.5	0.208333	0.625	477	1.09545	0.408248	1.04881	0.381004	0.494534	0.407695	0.552641	0.425783	0.200483	0.355889	0.385727	0.3404	0.389243	0.520484	0.236092	0.422558	0.394826	0.361702	0.431988	0.418939	0.363885	0.447536	0.482931	0.405216	0.518095	0.458019	0.506544	0.367421	0.333701	0.512404	0.257685	0.378244	0.275057	0.350903	0.392528	0.424286	0.473009	0.431833	0.489924	0.52682	0.447847	0.557411	0.450484	0.395072	0.479671	0.407559
0.625	0.25	0.583333	481	0.83666	0.632456	1.0328	0.560822	0.375795	0.397374	0.480823	0.322128	0.357985	0.410761	0.558639	0.359634	0.545419	0.413142	0.352452	0.351083	0.517417	0.38247	0.535514	0.431724	0.408157	0.41069	0.431327	0.339597	0.498394	0.522855	0.457778	0.394513	0.359776	0.438798	0.310069	0.313695	0.252988	0.495414	0.396882	0.361498	0.479339	0.540043	0.436176	0.53089	0.544855	0.332045	0.428199	0.399679	0.591408	0.413284
1	0.833333	0.166667	482	0	0.816497	0.816497	0.293533	0.270132	0.386007	0.49705	0.28323	0.473099	0.46908	0.547989	0.389539	0.595404	0.518167	0.590766	0.371159	0.655367	0.42753	0.344355	0.341604	0.384405	0.38309	0.436233	0.420138	0.491703	0.498144	0.536407	0.260138	0.383812	0.46023	0.358419	0.272266	0.229936	0.436907	0.498401	0.50169	0.42965	0.549793	0.407915	0.468942	0.455079	0.488498	0.341601	0.461977	0.549236	0.408945
0.916667	0.791667	0.625	483	0.516398	0.408248	0.83666	0.306352	0.427404	0.354668	0.167249	0.128267	0.504597	0.39107	0.517867	0.412533	0.452521	0.472097	0.327909	0.379432	0.511876	0.296081	0.458753	0.500822	0.358729	0.426491	0.444579	0.39967	0.64951	0.469229	0.499851	0.252563	0.439758	0.591791	0.296379	0.320997	0.349251	0.407217	0.376035	0.478695	0.496778	0.534165	0.335604	0.346822	0.369039	0.202552	0.494638	0.444101	0.347836	0.518845
0.291667	0.416667	0.625	487	1.32916	1.0328	1.22474	0.356051	0.464701	0.248546	0.565235	0.417106	0.260795	0.419267	0.415046	0.49274	0.518822	0.447933	0.550184	0.417273	0.428607	0.241501	0.596796	0.462967	0.420284	0.500723	0.368965	0.501546	0.435049	0.376282	0.349473	0.286839	0.362473	0.606917	0.41852	0.288908	0.315848	0.432467	0.504671	0.274354	0.466818	0.351813	0.443209	0.639005	0.49988	0.558658	0.386855	0.553105	0.281029	0.593743
0.666667	0.458333	0.541667	488	0.516398	0.983192	1.16905	0.473834	0.274766	0.396559	0.396558	0.361781	0.409916	0.328371	0.519924	0.43302	0.265134	0.433151	0.587447	0.385408	0.49576	0.384075	0.453117	0.430193	0.343396	0.541109	0.348984	0.378313	0.30793	0.551547	0.606457	0.366972	0.382062	0.421654	0.393154	0.427795	0.398519	0.416172	0.372414	0.45916	0.477314	0.559725	0.409525	0.479348	0.32545	0.411532	0.48364	0.346942	0.621665	0.418303
0.416667	0.333333	0.75	491	1.36626	0.816497	0.632456	0.437051	0.318658	0.467457	0.467816	0.404566	0.421784	0.319098	0.600025	0.468315	0.411666	0.490399	0.450308	0.397493	0.311433	0.290433	0.466467	0.405812	0.369364	0.52015	0.378687	0.429871	0.530094	0.453161	0.456951	0.330148	0.3249	0.481154	0.330553	0.303695	0.386689	0.413695	0.286261	0.457834	0.456209	0.441097	0.390797	0.405732	0.446799	0.441318	0.514609	0.461701	0.512489	0.396188
0.833333	0.75	0.208333	492	0.516398	0.632456	1.16905	0.370774	0.273893	0.389355	0.390239	0.286156	0.322435	0.363391	0.498164	0.365017	0.439174	0.420344	0.443752	0.362742	0.473679	0.284569	0.37711	0.505924	0.421615	0.464238	0.495969	0.405787	0.513407	0.422635	0.546276	0.27593	0.365765	0.481199	0.312329	0.385635	0.252627	0.492707	0.434866	0.336054	0.468733	0.515892	0.323526	0.499068	0.405088	0.526402	0.433572	0.473982	0.408324	0.429124
0.5	0.208333	0.708333	493	0.632456	0.408248	0.983192	0.370365	0.301133	0.310036	0.328621	0.294547	0.398889	0.381027	0.450786	0.397275	0.393552	0.42409	0.353662	0.435621	0.531577	0.379793	0.420229	0.485867	0.524004	0.450436	0.344028	0.461993	0.482695	0.417815	0.459606	0.275243	0.347534	0.578759	0.308287	0.481735	0.366292	0.600548	0.479512	0.517975	0.424541	0.510478	0.462101	0.613907	0.258986	0.471178	0.459032	0.441489	0.429702	0.538599
0.875	0.916667	0.291667	494	0.547723	0.516398	1.47196	0.0948354	0.451353	0.383226	0.479075	0.227676	0.294886	0.354388	0.432172	0.412699	0.15879	0.521898	0.344339	0.350295	0.592661	0.392492	0.349085	0.364049	0.424262	0.402988	0.388123	0.330873	0.467286	0.504108	0.429721	0.347172	0.430971	0.503835	0.322938	0.227081	0.460932	0.339739	0.485883	0.385819	0.561139	0.460189	0.442553	0.625348	0.539061	0.642917	0.44415	0.659081	0.393952	0.42729
0.958333	0.916667	0.166667	495	0.408248	0.516398	0.816497	0.196042	0.469455	0.401808	0.394499	0.380439	0.337602	0.355631	0.471593	0.420026	0.489707	0.466921	0.368357	0.403285	0.454993	0.347496	0.428226	0.48596	0.381587	0.503364	0.522111	0.273203	0.443484	0.341771	0.444108	0.290103	0.468617	0.437227	0.37325	0.390694	0.246013	0.464714	0.302219	0.440454	0.464304	0.598518	0.485824	0.341932	0.402114	0.335079	0.454992	0.41861	0.448249	0.564135
0.916667	0.875	0.458333	496	0.516398	0.547723	0.983192	0.21321	0.378018	0.326487	0.205966	0.350681	0.416565	0.28215	0.497136	0.468196	0.624479	0.423674	0.389746	0.307497	0.480233	0.254202	0.475945	0.492329	0.41124	0.49537	0.477877	0.532913	0.461724	0.432216	0.484613	0.368062	0.366154	0.511165	0.268022	0.363206	0.364827	0.460077	0.551682	0.471692	0.566142	0.399035	0.369961	0.59353	0.39435	0.277977	0.386574	0.344165	0.333777	0.455898
1	0.875	0.333333	497	0	0.547723	0.816497	0.195282	0.443118	0.401546	0.513144	0.358115	0.368881	0.378531	0.533251	0.352626	0.469742	0.517103	0.469848	0.313398	0.438198	0.478625	0.439756	0.484684	0.444527	0.437637	0.45629	0.411172	0.529689	0.468145	0.512288	0.404787	0.534977	0.576725	0.242778	0.455115	0.3394	0.468983	0.47534	0.347267	0.435988	0.519994	0.461661	0.525511	0.448841	0.446355	0.310496	0.570186	0.379967	0.474538
0.791667	0.833333	0.291667	498	0.752773	0.516398	0.983192	0.290548	0.527126	0.258073	0.444563	0.363808	0.392661	0.236774	0.442802	0.40664	0.543648	0.459002	0.508273	0.336822	0.420818	0.398441	0.602163	0.442023	0.339923	0.526954	0.285654	0.383935	0.477151	0.458676	0.541797	0.293274	0.309646	0.499684	0.296201	0.206861	0.35067	0.446612	0.480932	0.281998	0.435587	0.461567	0.548253	0.470527	0.261751	0.289876	0.310177	0.609151	0.412501	0.336577
0.708333	0.458333	0.416667	499	0.752773	1.32916	1.21106	0.239981	0.283285	0.28848	0.483066	0.296972	0.188546	0.334127	0.333437	0.352509	0.286467	0.404902	0.340364	0.370928	0.361335	0.470584	0.432104	0.431281	0.44969	0.348777	0.296249	0.284115	0.495065	0.58099	0.43211	0.2975	0.298878	0.554469	0.286125	0.42036	0.494821	0.352922	0.382484	0.486338	0.421115	0.58287	0.342865	0.501822	0.508779	0.442442	0.374985	0.447827	0.41846	0.597417
0.958333	1	0.333333	500	0.408248	0	1.36626	0.240392	0.386277	0.266115	0.635389	0.31446	0.271921	0.401153	0.499085	0.359065	0.354386	0.442738	0.562482	0.391926	0.266904	0.387494	0.298854	0.456599	0.441396	0.509881	0.361385	0.422255	0.484611	0.479202	0.446527	0.334126	0.349789	0.501314	0.291397	0.305811	0.283537	0.452536	0.506247	0.413316	0.46183	0.563697	0.481433	0.584186	0.403379	0.555149	0.405163	0.463481	0.44688	0.802537
0.791667	0.958333	0.291667	501	0.408248	0.408248	1.16905	0.337937	0.267495	0.424166	0.272936	0.334356	0.388178	0.287659	0.473178	0.310075	0.317632	0.476046	0.541629	0.419743	0.376615	0.37595	0.428865	0.284706	0.400349	0.46379	0.431285	0.328948	0.530241	0.484609	0.45709	0.348892	0.420602	0.339081	0.307434	0.239492	0.394686	0.80797	0.463001	0.548112	0.316063	0.362187	0.6739	0.459621	0.557739	0.319468	0.348355	0.665562	0.382253	0.600544
0.75	0.666667	0.458333	502	0.632456	1.0328	0.983192	0.27567	0.390496	0.245142	0.412076	0.447444	0.354792	0.309177	0.339865	0.567818	0.378226	0.490993	0.686718	0.331084	0.617704	0.397124	0.418131	0.443558	0.445359	0.420069	0.604054	0.457011	0.555337	0.603443	0.479447	0.17928	0.456523	0.490522	0.231688	0.46509	0.362104	0.467396	0.407707	0.241438	0.633823	0.343816	0.552829	0.425971	0.285215	0.434795	0.51093	0.510157	0.577857	0.598135
0.666667	0.75	0.541667	503	0.516398	0.894427	1.16905	0.254093	0.427545	0.321101	0.621052	0.338758	0.356679	0.308256	0.490367	0.335737	0.430176	0.445934	0.516345	0.462339	0.357673	0.483957	0.40128	0.456897	0.497311	0.452448	0.352521	0.437319	0.480733	0.587256	0.586725	0.282879	0.369616	0.41522	0.298451	0.288187	0.331745	0.483111	0.639764	0.527463	0.509039	0.455545	0.432344	0.442207	0.454278	0.368118	0.463753	0.453176	0.382766	0.458211
0.5	0.666667	0.708333	508	1.26491	0.816497	0.408248	0.345528	0.373297	0.28189	0.708013	0.423972	0.26794	0.437353	0.410701	0.426031	0.424059	0.433512	0.479843	0.358225	0.39029	0.392771	0.361188	0.383402	0.431374	0.430906	0.484485	0.340156	0.513596	0.445754	0.473397	0.372785	0.47283	0.469112	0.208899	0.386218	0.295977	0.505977	0.251994	0.228902	0.619975	0.453938	0.443974	0.395746	0.675569	0.286608	0.487134	0.653413	0.568823	0.450687
0.541667	0.208333	0.916667	509	1.32916	0.408248	0.516398	0.404193	0.407997	0.383856	0.488327	0.262032	0.331199	0.307574	0.5036	0.549757	0.441635	0.521493	0.602237	0.248615	0.304129	0.44653	0.400241	0.445019	0.441197	0.39401	0.22052	0.492275	0.447804	0.445961	0.524041	0.335477	0.423112	0.776389	0.18127	0.563989	0.414286	0.453959	0.253607	0.283652	0.402717	0.644171	0.687964	0.47148	0.558706	0.217522	0.419721	0.466378	0.445884	0.400364
0.708333	0.791667	0.375	510	0.408248	0.408248	1.22474	0.358597	0.368827	0.360702	0.455723	0.270224	0.272318	0.283307	0.486112	0.483419	0.377976	0.46901	0.59013	0.293303	0.483576	0.493633	0.400754	0.417255	0.461763	0.470961	0.332601	0.409021	0.588683	0.545973	0.530032	0.194464	0.513486	0.3761	0.27834	0.417754	0.298713	0.34172	0.220354	0.435516	0.375534	0.319163	0.524339	0.445559	0.517296	0.596021	0.521778	0.542299	0.464112	0.473114
0.75	0.833333	0.625	512	0.632456	0.516398	1.22474	0.479626	0.385512	0.310639	0.676675	0.360476	0.202911	0.229928	0.600035	0.58726	0.417006	0.504997	0.403284	0.395716	0.303847	0.452843	0.547346	0.403305	0.437277	0.462707	0.280918	0.308182	0.483404	0.359745	0.543433	0.379826	0.409876	0.552335	0.309508	0.400313	0.31087	0.543881	0.574561	0.442972	0.437624	0.50642	0.497405	0.511062	0.425435	0.602139	0.615628	0.552411	0.475318	0.545754
0.416667	0.625	0.833333	513	1.21106	1.22474	0.516398	0.436046	0.384837	0.295239	0.433866	0.253421	0.288786	0.405613	0.420726	0.450363	0.492857	0.509859	0.539178	0.377344	0.454011	0.389423	0.434955	0.423338	0.372132	0.466518	0.455864	0.368572	0.422836	0.465434	0.504774	0.371166	0.41347	0.380974	0.307085	0.406744	0.396029	0.484219	0.415311	0.382451	0.413281	0.489915	0.399934	0.478587	0.384176	0.384378	0.466386	0.456867	0.441533	0.556314
0.333333	0.0833333	0.791667	514	1.0328	0.516398	0.408248	0.481972	0.39032	0.218016	0.277508	0.293276	0.446216	0.354578	0.459871	0.357015	0.496087	0.424709	0.389565	0.465989	0.427572	0.258814	0.315138	0.409015	0.401547	0.465638	0.469955	0.329289	0.555828	0.451232	0.426189	0.36152	0.267036	0.522616	0.228534	0.352252	0.405777	0.35588	0.430046	0.271361	0.593476	0.419319	0.584325	0.476236	0.344956	0.6086	0.340655	0.646317	0.363044	0.575051
0.291667	0.208333	0.875	516	0.983192	0.408248	0.547723	0.471313	0.300237	0.301469	0.570962	0.393002	0.371419	0.337275	0.647066	0.477083	0.474671	0.461831	0.382837	0.337598	0.456568	0.39066	0.463733	0.47806	0.347953	0.486177	0.373748	0.474999	0.406258	0.515213	0.492239	0.460989	0.351	0.49242	0.325366	0.474396	0.3435	0.396235	0.497464	0.369359	0.549125	0.511749	0.412245	0.45692	0.629471	0.321535	0.437372	0.386136	0.415047	0.367363
0.875	1	0.5	517	0.547723	0	1.41421	0.301822	0.479688	0.365856	0.454023	0.26869	0.298664	0.496494	0.501115	0.348078	0.497562	0.471216	0.595243	0.349185	0.328995	0.323249	0.298072	0.340546	0.526912	0.464919	0.531708	0.497049	0.486047	0.472104	0.578976	0.28343	0.388939	0.434226	0.354557	0.57874	0.316362	0.52063	0.468605	0.430571	0.375272	0.528069	0.440331	0.367405	0.610934	0.421068	0.407267	0.29445	0.435504	0.622453
0.875	0.625	0.625	518	0.547723	0.547723	1.22474	0.330708	0.421648	0.340391	0.564263	0.0470153	0.329614	0.44146	0.221933	0.409378	0.554322	0.45177	0.523146	0.464329	0.569846	0.192351	0.585684	0.349879	0.406899	0.400601	0.44717	0.284941	0.366437	0.398183	0.451372	0.450579	0.617262	0.248427	0.340545	0.459963	0.37095	0.400706	0	0.399152	0.308449	0.554712	0.279938	0.510004	0.520818	0.564076	0.495876	0.189813	0.706675	0.697651
0.666667	0.166667	0.75	522	1.0328	0.816497	0.632456	0.321798	0.32939	0.261882	0.320592	0.245565	0.254237	0.222188	0.696827	0.566404	0.509949	0.412414	0.380221	0.416478	0.508128	0.416993	0.280578	0.521747	0.449782	0.411014	0.255547	0.456915	0.464981	0.501868	0.475341	0.467228	0.34978	0.435597	0.399444	0.3841	0.280692	0.376668	0.411991	0.382944	0.472012	0.463838	0.4835	0.533369	0.45409	0.387333	0.590842	0.530253	0.450815	0.410356
0.625	0.333333	0.625	523	0.83666	0.816497	1.3784	0.319257	0.464427	0.30458	0.461456	0.31363	0.375698	0.385671	0.508688	0.451326	0.520135	0.56094	0.500081	0.4778	0.555625	0.232514	0.406199	0.554171	0.413748	0.439809	0.409328	0.394707	0.39983	0.40105	0.49301	0.248023	0.322949	0.514697	0.299854	0.480358	0.262262	0.610433	0.430836	0.40708	0.363441	0.57743	0.347137	0.536285	0.443618	0.483907	0.444107	0.41058	0.507943	0.473793
0.625	0.583333	0.708333	525	0.547723	0.816497	0.983192	0.30793	0.445479	0.22682	0.508073	0.375048	0.311784	0.401106	0.534249	0.524872	0.605621	0.520017	0.585816	0.315935	0.42012	0.398184	0.340889	0.52601	0.429799	0.414868	0.540004	0.503027	0.382664	0.540665	0.422499	0.380513	0.3885	0.513822	0.274312	0.290151	0.325586	0.463392	0.450676	0.459506	0.605243	0.463649	0.384182	0.467566	0.450323	0.462668	0.37611	0.360982	0.450442	0.597194
0.375	0.625	0.708333	526	1.3784	0.83666	1.47196	0.685644	0.50614	0.564731	1	0.107416	0.629674	0.510554	0.374934	0.257852	0.366479	0.601313	0.601047	0.393321	0.41016	0.445438	0.291109	0.245447	0.335514	0.379344	0.116582	0.181031	0.450755	0.573388	0.32454	0.323836	0.515895	0.262126	0.340317	0.380793	0.459062	0.355473	0.374552	0.264913	0.405809	0.412262	0.401192	0.51393	0.46587	0.372634	0.430619	0.528849	0.507706	0.343905
0.5	0.625	0.916667	527	1.09545	0.547723	0.516398	0.389078	0.352062	0.421268	0.594372	0.187966	0.328931	0.308213	0.532351	0.517965	0.374642	0.516577	0.43654	0.603067	0.483712	0.419318	0.352096	0.641608	0.432689	0.367899	0.475324	0.506775	0.587502	0.556879	0.62563	0.216632	0.390993	0.572428	0.269994	0.291318	0.378743	0.429045	0.294958	0.463395	0.509491	0.342234	0.352299	0.60533	0.455811	0.687395	0.456567	0.343797	0.683419	0.237001
0.25	0.541667	0.625	528	1.54919	0.752773	1.51658	0.527804	0.355627	0.369115	0.553013	0.43378	0.331861	0.281317	0.242479	0.479544	0.365438	0.484921	0.518695	0.39517	0.467966	0.343556	0.706867	0.275356	0.392714	0.4009	0.510854	0.294057	0.370233	0.685818	0.522943	0.33956	0.492406	0.561384	0.380497	0.427758	0.337986	0.558709	0.474233	0.404846	0.508403	0.520871	0.427627	0.511226	0.346453	0.508967	0.389719	0.306965	0.415997	0.347788
0.375	0.125	0.916667	529	1.22474	0.547723	0.516398	0.517793	0.510868	0.423627	0.406877	0.373873	0.284026	0.443032	0.495462	0.341639	0.504162	0.4977	0.414774	0.366926	0.417133	0.157783	0.253459	0.466773	0.586812	0.672597	0.241031	0.335432	0.725174	0.46791	0.59783	0.27007	0.341632	0.346249	0.375129	0.238495	0.166495	0.543825	0.631039	0.406705	0.443952	0.347606	0.559068	0.455153	0.548225	0.310955	0.428069	0.361575	0.461869	0.512185
0.208333	0.5	0.916667	530	1.16905	0.632456	0.516398	0.453808	0.371753	0.257895	0.416677	0.381408	0.33759	0.387739	0.372048	0.542412	0.405776	0.512605	0.384038	0.39026	0.457335	0.448651	0.438062	0.337433	0.494134	0.462602	0.341682	0.333273	0.571022	0.499102	0.509432	0.311951	0.560008	0.537344	0.378716	0.236	0.321415	0.469168	0.247679	0.567782	0.510506	0.45752	0.689263	0.527013	0.424151	0.36709	0.310928	0.430952	0.40367	0.573218
0.666667	0.416667	0.916667	531	1.0328	1.0328	0.516398	0.358701	0.362393	0.125377	0.272345	0.214079	0.458974	0.43331	0.432934	0.442644	0.584363	0.4802	0.402299	0.248098	0.384763	0.357854	0.314322	0.456212	0.304637	0.571576	0.364077	0.312228	0.406899	0.423047	0.392471	0.165663	0.515151	0.64351	0.318488	0.437986	0.347967	0.322569	0.407125	0.281265	0.449378	0.448081	0.262727	0.491365	0.477769	0.318786	0.463491	0.353427	0.669035	0.594045
0.666667	0.916667	0.291667	532	0.516398	0.516398	1.16905	0.356661	0.559554	0.407456	0.581569	0.29123	0.436581	0.346281	0.666875	0.312496	0.373624	0.487283	0.595448	0.394279	0.475857	0.485188	0.329468	0.4049	0.40088	0.529176	0.440928	0.327514	0.548156	0.470247	0.551556	0.347039	0.366479	0.415839	0.339717	0.371156	0.369406	0.541857	0.330767	0.471645	0.394491	0.458147	0.528167	0.534309	0.502416	0.29913	0.423186	0.390361	0.536276	0.296268
0.791667	0.666667	0.458333	535	0.408248	1.0328	0.752773	0.308519	0.404529	0.259979	0.660322	0.414179	0.325398	0.384031	0.521063	0.435641	0.414579	0.471129	0.583018	0.427374	0.504139	0.348921	0.493258	0.409696	0.388175	0.503223	0.492031	0.375805	0.480989	0.523527	0.387877	0.430102	0.438674	0.495332	0.36734	0.328815	0.366045	0.522448	0.409393	0.305856	0.510371	0.475586	0.357268	0.492856	0.467543	0.579854	0.444684	0.504016	0.566483	0.38321
0.708333	0.541667	0.708333	538	0.752773	0.983192	0.752773	0.517799	0.268395	0.348712	0.470668	0.422359	0.287575	0.370266	0.434118	0.380963	0.421021	0.499771	0.506964	0.424576	0.445215	0.533482	0.398305	0.445327	0.429832	0.431259	0.462926	0.465138	0.37293	0.488032	0.473379	0.342005	0.450501	0.59733	0.218509	0.493564	0.258088	0.525564	0.639704	0.398334	0.454439	0.389439	0.420044	0.44594	0.435094	0.335418	0.362943	0.540042	0.607493	0.575471
0.541667	0.791667	0.5	539	1.16905	0.408248	1.09545	0.38219	0.2761	0.304647	0.417692	0.300582	0.397659	0.453463	0.540854	0.45488	0.337051	0.439055	0.562403	0.354572	0.331208	0.310286	0.379873	0.332708	0.402608	0.383545	0.42482	0.443034	0.490435	0.397347	0.546713	0.306458	0.361118	0.570284	0.382351	0.380623	0.284359	0.449718	0.441716	0.384811	0.463964	0.567215	0.278904	0.604298	0.268532	0.332791	0.500406	0.542998	0.529801	0.422116
0.75	0.208333	0.666667	540	0.632456	0.408248	0.516398	0.42037	0.532016	0.34334	0.390237	0.333676	0.344407	0.361917	0.462772	0.437095	0.54551	0.473451	0.447567	0.344446	0.318354	0.352173	0.494699	0.366405	0.378571	0.515054	0.240659	0.364459	0.488877	0.485126	0.467244	0.309517	0.480894	0.461024	0.284304	0.317458	0.446213	0.398622	0.557828	0.327543	0.42356	0.500158	0.465519	0.46206	0.453178	0.519609	0.389828	0.472671	0.556261	0.442809
0.833333	0.166667	0.791667	541	0.516398	0.816497	0.752773	0.359329	0.309548	0.380697	0.51765	0.330703	0.319212	0.389781	0.497883	0.409141	0.437045	0.493784	0.415095	0.381918	0.413525	0.383861	0.387735	0.39178	0.41109	0.519116	0.338139	0.532089	0.43321	0.476061	0.511963	0.340005	0.413958	0.439136	0.280546	0.321289	0.290848	0.380569	0.435151	0.425219	0.516159	0.438312	0.401166	0.439495	0.466166	0.375523	0.505633	0.476283	0.507597	0.519958
0.666667	0.416667	0.541667	542	0.816497	1.0328	0.983192	0.444787	0.304461	0.31538	0.41	0.353191	0.23085	0.432309	0.49426	0.398166	0.315886	0.498216	0.42129	0.450939	0.442225	0.50116	0.516652	0.472108	0.373694	0.439564	0.273978	0.4049	0.502446	0.559824	0.393784	0.481305	0.430112	0.48737	0.305884	0.277876	0.250955	0.705449	0.352674	0.556777	0.441622	0.410566	0.431291	0.65674	0.501797	0.484061	0.380454	0.402507	0.369082	0.663349
0.5	0.541667	0.75	543	0.894427	1.32916	0.632456	0.304051	0.445893	0.27107	0.371752	0.428919	0.263506	0.326465	0.413834	0.470884	0.257061	0.514216	0.375845	0.340491	0.432846	0.493426	0.539795	0.477007	0.435965	0.454474	0.315533	0.392756	0.490772	0.534979	0.46949	0.393501	0.568004	0.370512	0.33947	0.388452	0.311344	0.456843	0.378437	0.470791	0.552081	0.419405	0.338632	0.56557	0.353741	0.284445	0.446497	0.680905	0.466616	0.394056
0.666667	0.25	0.75	544	0.516398	0	0.894427	0.402745	0.33832	0.269675	0.495535	0.366314	0.331237	0.31988	0.499619	0.400895	0.563341	0.463692	0.534397	0.447922	0.33693	0.534306	0.497229	0.504458	0.36781	0.449458	0.435447	0.478792	0.332443	0.585881	0.425979	0.329926	0.459124	0.581463	0.239043	0.231238	0.336789	0.422103	0.497837	0.39833	0.496381	0.426253	0.50988	0.60707	0.529417	0.502033	0.385323	0.53718	0.302301	0.421385
0.333333	0.125	0.833333	545	1.0328	0.547723	0.516398	0.468958	0.362459	0.353673	0.323695	0.345924	0.371678	0.277567	0.39759	0.355971	0.470738	0.501932	0.548956	0.452358	0.314509	0.456599	0.494512	0.437841	0.382662	0.487674	0.465482	0.481224	0.47267	0.535683	0.444188	0.40984	0.385705	0.394311	0.343827	0.450975	0.346945	0.384506	0.392913	0.20539	0.438586	0.600169	0.541145	0.568361	0.319419	0.446728	0.587553	0.626159	0.360193	0.586194
0.583333	0.333333	0.708333	546	1.0328	0.816497	0.408248	0.33751	0.391019	0.211905	0.371567	0.235028	0.248715	0.248752	0.546649	0.6205	0.402958	0.372334	0.450612	0.403049	0.390075	0.318038	0.459232	0.284782	0.473907	0.52237	0.520902	0.443381	0.550872	0.445095	0.503624	0.492071	0.322606	0.316998	0.364541	0.272637	0.3727	0.49671	0.442942	0.533759	0.457637	0.511336	0.424832	0.497408	0.392591	0.291991	0.417845	0.414031	0.482739	0.390445
0.916667	0.166667	0.583333	547	0.516398	0.516398	1.21106	0.35642	0.342173	0.307078	0.470812	0.28008	0.420828	0.393857	0.35104	0.438305	0.412131	0.459827	0.43903	0.390724	0.45869	0.405951	0.373976	0.451074	0.317844	0.431905	0.340305	0.397987	0.449758	0.521814	0.562314	0.398005	0.500498	0.399905	0.248536	0.262933	0.247762	0.457645	0.590615	0.42857	0.488067	0.495427	0.432503	0.346957	0.592379	0.36055	0.591908	0.506435	0.449034	0.562527
0.458333	0.291667	0.625	549	1.16905	0.408248	1.04881	0.497656	0.456752	0.335904	0.362249	0.440542	0.3018	0.444302	0.492234	0.640299	0.519643	0.436149	0.476284	0.376736	0.478698	0.491449	0.583583	0.413605	0.408132	0.435984	0.321352	0.400701	0.396526	0.656236	0.40481	0.352356	0.547443	0.584937	0.341273	0.302083	0.475442	0.329017	0.492872	0.516841	0.484857	0.344947	0.472648	0.610687	0.306281	0.292366	0.330978	0.322398	0.477964	0.635754
0.708333	0.208333	0.583333	550	1.47196	0.408248	0.816497	0.372364	0.287225	0.301006	0.607041	0.384545	0.264598	0.406974	0.444399	0.396819	0.429707	0.50517	0.582331	0.361933	0.45557	0.4896	0.358152	0.460018	0.433933	0.503624	0.406594	0.45301	0.445217	0.423282	0.712501	0.374567	0.442318	0.477851	0.377063	0.325204	0.453508	0.349046	0.689142	0.459402	0.469708	0.58129	0.3892	0.330619	0.424466	0.464138	0.424504	0.554883	0.349106	0.42229
0.583333	0.208333	0.583333	551	1.0328	0.408248	1.0328	0.415048	0.437372	0.223181	0.552789	0.385216	0.262562	0.376998	0.532064	0.39823	0.442725	0.472681	0.435178	0.322946	0.467758	0.458089	0.469334	0.326659	0.487273	0.511396	0.472692	0.479747	0.408132	0.521921	0.529711	0.413506	0.437023	0.531652	0.249409	0.316925	0.336193	0.397072	0.445194	0.451103	0.436944	0.410403	0.426141	0.55546	0.660832	0.418101	0.489217	0.503332	0.575098	0.443857
0.75	0.208333	0.583333	552	0.632456	0.408248	1.21106	0.408322	0.337981	0.323371	0.460278	0.461022	0.334055	0.513767	0.430064	0.583422	0.564422	0.46723	0.239821	0.348825	0.48765	0.45285	0.334549	0.4216	0.396344	0.430171	0.323191	0.430947	0.483134	0.368149	0.426547	0.310992	0.407656	0.382039	0.323622	0.521096	0.301328	0.56492	0.48407	0.420816	0.382674	0.408936	0.377875	0.713394	0.513081	0.457857	0.470508	0.388407	0.569891	0.452228
0.75	0.291667	0.458333	553	0.632456	0.983192	0.983192	0.406684	0.397971	0.202063	0.47421	0.363662	0.383498	0.502147	0.491882	0.535691	0.41647	0.461902	0.421934	0.357845	0.433385	0.358013	0.495629	0.403547	0.405239	0.442074	0.511396	0.421516	0.480962	0.442086	0.483715	0.329376	0.403472	0.381257	0.311668	0.427845	0.31425	0.467708	0.404768	0.361708	0.43409	0.493438	0.40452	0.44241	0.435966	0.4822	0.513517	0.436349	0.53067	0.50245
0.708333	0.166667	0.583333	554	1.16905	0.516398	1.21106	0.456426	0.304492	0.238495	0.554602	0.439746	0.347207	0.466384	0.417989	0.524944	0.39812	0.480301	0.436795	0.415478	0.535346	0.471447	0.533521	0.412477	0.331543	0.494543	0.495067	0.360301	0.494293	0.472763	0.460403	0.426594	0.387112	0.550262	0.304438	0.330841	0.442646	0.501137	0.406791	0.390925	0.527101	0.439086	0.393276	0.553974	0.436693	0.552655	0.505776	0.43932	0.496303	0.450788
0.583333	0.125	0.5	555	0.516398	0.547723	1.26491	0.350948	0.335188	0.26327	0.550744	0.453485	0.202808	0.470285	0.630408	0.42227	0.52366	0.524164	0.376576	0.359303	0.48448	0.336007	0.371732	0.376822	0.421664	0.43166	0.521002	0.383736	0.540041	0.446543	0.538506	0.342673	0.400359	0.50642	0.29735	0.364118	0.234612	0.421093	0.53756	0.538531	0.533434	0.542735	0.360654	0.360055	0.45023	0.36622	0.401484	0.453766	0.506698	0.437168
0.916667	0.458333	0.75	556	0.516398	0.983192	0.894427	0.409566	0.502222	0.119677	0.412155	0.351536	0.204075	0.449785	0.409422	0.616565	0.66955	0.459848	0.484525	0.441226	0.406363	0.470871	0.557555	0.455533	0.454314	0.453936	0.400377	0.494202	0.421783	0.497689	0.275945	0.373583	0.371109	0.496123	0.281228	0.229451	0.429534	0.404299	0.39583	0.478205	0.483056	0.431929	0.419439	0.51533	0.578525	0.497562	0.308979	0.442205	0.468231	0.501581
0.958333	0.708333	0.375	557	0.408248	0.408248	1.04881	0.2119	0.303355	0.474445	0.347888	0.35097	0.216446	0.334957	0.458655	0.573104	0.53458	0.571419	0.33764	0.413686	0.281497	0.414177	0.312105	0.576165	0.409231	0.656396	0.356835	0.588823	0.513586	0.334583	0.514098	0.302795	0.415136	0.51613	0.212035	0.479711	0.201209	0.380467	0.250831	0.412451	0.436016	0.475726	0.487331	0.440497	0.499579	0.498663	0.39516	0.219778	0.49153	0.493305
0.5	0.125	0.791667	558	0.894427	0.547723	1.16905	0.468784	0.359837	0.270331	0.429567	0.345149	0.407611	0.482841	0.49694	0.508832	0.447624	0.493909	0.4689	0.312153	0.461559	0.402661	0.327042	0.432284	0.375893	0.444135	0.436997	0.494216	0.437329	0.45587	0.468739	0.252895	0.356847	0.517455	0.316279	0.349888	0.394394	0.451789	0.388899	0.382419	0.48556	0.460333	0.303994	0.31116	0.393631	0.480072	0.258256	0.406149	0.541081	0.591001
0.666667	0.208333	0.583333	559	0.516398	0.408248	0.816497	0.435271	0.368433	0.223938	0.512289	0.455016	0.31316	0.395188	0.37437	0.488997	0.379486	0.575509	0.469325	0.449116	0.517965	0.489176	0.423315	0.390338	0.296664	0.587629	0.380212	0.43145	0.390299	0.483201	0.449648	0.456529	0.461801	0.614394	0.256491	0.3917	0.335498	0.45079	0.446584	0.445816	0.588384	0.41866	0.174962	0.470484	0.428393	0.453182	0.510562	0.470212	0.481791	0.416772
0.5	0.208333	0.708333	560	1.41421	0.752773	0.983192	0.490739	0.328858	0.205513	0.590103	0.323685	0.230563	0.379452	0.525679	0.515279	0.257512	0.418897	0.331039	0.426522	0.36424	0.509101	0.402973	0.352108	0.43337	0.437148	0.366462	0.39198	0.508775	0.455001	0.42013	0.502816	0.435086	0.62434	0.232815	0.180782	0.277743	0.349975	0.50215	0.466276	0.543842	0.484687	0.380757	0.432649	0.50636	0.538826	0.465525	0.567067	0.272401	0.468369
0.625	0.666667	0.666667	561	0.547723	0.816497	1.50555	0.495275	0.337138	0.358473	0.505436	0.455633	0.263351	0.459896	0.439142	0.488973	0.484451	0.414776	0.440899	0.445567	0.426583	0.371024	0.509902	0.402677	0.379582	0.531121	0.327509	0.364191	0.517249	0.470721	0.446447	0.301333	0.458313	0.50582	0.261543	0.300179	0.350992	0.485887	0.468025	0.376766	0.551609	0.477486	0.420351	0.429228	0.422946	0.453141	0.425463	0.47016	0.388922	0.342802
0.75	0.791667	0.708333	563	0.894427	0.408248	0.752773	0.368291	0.396771	0.39172	0.311864	0.318242	0.256027	0.379442	0.442562	0.246844	0.293348	0.37485	0.396719	0.322216	0.399159	0.513409	0.464428	0.367097	0.416903	0.41911	0.437862	0.573817	0.529436	0.531679	0.494118	0.273811	0.113235	0.582273	0.276411	0.359859	0.312203	0.445884	0.577487	0.350636	0.610547	0.414083	0.467211	0.558194	0.39949	0.207783	0.318272	0.600527	0.45333	0.42659
0.5	0.208333	0.458333	564	1.09545	0.408248	0.983192	0.493707	0.346451	0.392718	0.540647	0.399064	0.378745	0.389935	0.513585	0.386304	0.434825	0.493509	0.478524	0.346422	0.49569	0.332891	0.409858	0.415076	0.392733	0.503781	0.458271	0.337793	0.43774	0.414952	0.526094	0.342646	0.395991	0.516148	0.283283	0.34936	0.313748	0.520189	0.496087	0.333079	0.444585	0.47469	0.464005	0.534072	0.478924	0.38553	0.458984	0.38275	0.482093	0.460512
0.5	0.125	0.625	565	1.26491	0.547723	1.04881	0.364005	0.351872	0.377827	0.445636	0.358882	0.354685	0.37901	0.493278	0.395796	0.379891	0.452362	0.419557	0.386737	0.487057	0.33978	0.346387	0.441409	0.441854	0.522819	0.316664	0.416712	0.486057	0.524803	0.39083	0.323791	0.404878	0.349908	0.285719	0.405499	0.382653	0.509534	0.378284	0.379973	0.553212	0.524866	0.294143	0.417323	0.368155	0.438076	0.509046	0.39333	0.344282	0.420451
0.458333	0.0833333	0.666667	566	1.16905	0.516398	1.0328	0.322571	0.300063	0.314494	0.369693	0.324763	0.345431	0.349899	0.472426	0.404415	0.389566	0.453591	0.482752	0.316694	0.488746	0.386609	0.35489	0.388186	0.465286	0.530421	0.44307	0.437028	0.419723	0.39291	0.564026	0.387964	0.421867	0.592726	0.256859	0.433454	0.250807	0.362523	0.533882	0.436471	0.5002	0.523035	0.451354	0.533743	0.380414	0.397502	0.410542	0.54581	0.560749	0.398192
0.458333	0.25	0.5	567	0.752773	0.632456	1.26491	0.313853	0.383296	0.304337	0.59447	0.36451	0.253239	0.370288	0.533814	0.454125	0.445256	0.430025	0.479173	0.401612	0.418855	0.298576	0.451195	0.450144	0.42739	0.492481	0.387729	0.431881	0.483602	0.41946	0.493072	0.410417	0.390455	0.538261	0.381382	0.319925	0.298717	0.496998	0.44112	0.469241	0.454433	0.479773	0.45529	0.460566	0.403474	0.399514	0.475979	0.433383	0.440984	0.471318
0.208333	0.0833333	0.791667	568	0.408248	0.516398	0.752773	0.459992	0.393601	0.381413	0.495728	0.40241	0.351951	0.421116	0.440798	0.487368	0.460722	0.442055	0.446995	0.501456	0.515659	0.363302	0.45767	0.330764	0.190624	0.415789	0.535281	0.353064	0.574926	0.316919	0.619566	0.334159	0.293616	0.729779	0.231885	0.341903	0.383324	0.358252	0.438912	0.357072	0.433725	0.506848	0.434065	0.478765	0.496683	0.361193	0.338369	0.381961	0.567954	0.285363
0.666667	0.208333	0.666667	569	0.816497	0.752773	1.21106	0.383358	0.312307	0.233958	0.331788	0.335161	0.453473	0.568621	0.597863	0.36737	0.364865	0.443855	0.394185	0.36225	0.531963	0.364196	0.538908	0.379339	0.428658	0.491265	0.505439	0.371855	0.381763	0.498351	0.544884	0.43705	0.344299	0.432499	0.225184	0.265751	0.258963	0.425147	0.512507	0.384721	0.397597	0.520126	0.435114	0.34913	0.478501	0.35653	0.463125	0.554691	0.456001	0.496621
0.125	0.208333	0.833333	571	0.547723	0.408248	0.516398	0.473301	0.317378	0.433658	0.403546	0.362176	0.361952	0.300724	0.378435	0.484142	0.503087	0.43223	0.539428	0.383907	0.569397	0.484507	0.472434	0.496533	0.46316	0.445353	0.391898	0.40596	0.467992	0.549028	0.551547	0.193314	0.449407	0.43416	0.353276	0.34898	0.434706	0.405231	0.452111	0.371404	0.460498	0.322392	0.454318	0.518318	0.517761	0.457823	0.466925	0.295202	0.43518	0.447154
0.208333	0.541667	0.958333	572	1.16905	0.752773	0.408248	0.301151	0.502682	0.313013	0.701824	0.339767	0.274259	0.334784	0.715748	0.52394	0.255635	0.483159	0.191445	0.344557	0.563383	0.36195	0.142702	0.44054	0.565729	0.565339	0.342046	0.564723	0.50356	0.557874	0.413477	0.314245	0.540058	0.512665	0.318817	0.3967	0.481702	0.366003	0.391032	0.425231	0.501718	0.68721	0.404302	0.595597	0.261897	0.342716	0.345085	0.541271	0.654089	0.520608
0.708333	0.916667	0.333333	574	0.408248	0.516398	1.0328	0.254941	0.444334	0.366194	0.459471	0.32692	0.316443	0.330013	0.552446	0.260151	0.245734	0.598425	0.486115	0.402034	0.441794	0.447499	0.333375	0.339594	0.418303	0.405242	0.524844	0.434285	0.453642	0.569929	0.384324	0.376625	0.399599	0.67166	0.284493	0.438044	0.282507	0.237332	0.330009	0.348844	0.61531	0.403423	0.565949	0.657985	0.372822	0.363651	0.435998	0.372935	0.513995	0.458926
0.958333	0.875	0.291667	577	0.408248	0.547723	1.16905	0.271666	0.483569	0.382079	0.675591	0.272026	0.260918	0.411245	0.422778	0.498349	0.40127	0.466525	0.524006	0.390919	0.647878	0.319665	0.50836	0.457288	0.359105	0.467647	0.418236	0.443624	0.409984	0.376147	0.503795	0.370385	0.386785	0.364961	0.38306	0.314575	0.264974	0.574797	0.395078	0.330595	0.530173	0.361011	0.34142	0.526303	0.449496	0.559341	0.496776	0.540257	0.464894	0.346188
0.833333	0.791667	0.333333	578	0.516398	0.752773	0.816497	0.260502	0.423214	0.290407	0.594989	0.259771	0.269161	0.344824	0.542824	0.481321	0.422551	0.476533	0.41845	0.42533	0.529722	0.404365	0.435067	0.400313	0.516237	0.4556	0.380348	0.382367	0.5026	0.514765	0.455405	0.380292	0.410964	0.428176	0.278339	0.411812	0.342186	0.426228	0.426624	0.474216	0.513755	0.473716	0.434632	0.421366	0.4573	0.420548	0.450866	0.510878	0.408084	0.417424
0.291667	0.166667	0.791667	580	1.16905	0.516398	1.16905	0.448535	0.450193	0.492454	0.524411	0.308246	0.355129	0.503148	0.445236	0.391354	0.425711	0.408527	0.446692	0.29921	0.366872	0.456975	0.412795	0.525083	0.434822	0.44464	0.468348	0.235227	0.392572	0.391794	0.489973	0.282622	0.380389	0.439134	0.307557	0.494718	0.28353	0.393678	0.625324	0.587136	0.422091	0.364532	0.424137	0.491509	0.472271	0.321253	0.491097	0.468412	0.49906	0.53186
0.416667	0.208333	0.708333	581	1.21106	0.408248	0.752773	0.309989	0.559545	0.316944	0.484051	0.351005	0.264339	0.301548	0.420344	0.383153	0.382497	0.508321	0.453733	0.438255	0.477773	0.47358	0.537311	0.423771	0.452552	0.534786	0.431588	0.387683	0.439793	0.502508	0.492875	0.302462	0.437539	0.579074	0.331432	0.392366	0.349229	0.497211	0.325861	0.458793	0.450861	0.674663	0.398138	0.439224	0.443913	0.295917	0.556595	0.394574	0.501326	0.365273
0.833333	0.333333	0.666667	584	1.21106	1.0328	1.0328	0.288529	0.377751	0.467396	0.448355	0.385989	0.336414	0.363999	0.576411	0.402689	0.389944	0.504587	0.425561	0.413417	0.484945	0.373793	0.370791	0.402992	0.412873	0.498891	0.478353	0.418732	0.441869	0.532851	0.504712	0.249513	0.434912	0.440935	0.306984	0.400574	0.409054	0.468368	0.429271	0.513031	0.547357	0.504594	0.52172	0.286599	0.60022	0.309155	0.453369	0.477786	0.521213	0.634499
0.5	0.666667	0.583333	587	1.09545	0.516398	0.516398	0.371308	0.510775	0.30965	0.534174	0.463798	0.333937	0.355077	0.463789	0.378879	0.469202	0.414205	0.448076	0.426798	0.475102	0.362869	0.468628	0.419232	0.457532	0.487322	0.438682	0.389542	0.501162	0.425718	0.475706	0.39103	0.478546	0.478987	0.289357	0.34122	0.28433	0.473151	0.47407	0.351395	0.586417	0.483508	0.422288	0.503314	0.414177	0.374463	0.458802	0.439901	0.416618	0.488747
0.75	0.791667	0.458333	588	0.632456	0.408248	0.983192	0.418521	0.385792	0.301342	0.602491	0.45997	0.325418	0.436717	0.350102	0.338653	0.423716	0.411452	0.503265	0.29844	0.509244	0.343368	0.573956	0.431143	0.370515	0.455305	0.299321	0.446611	0.572756	0.476528	0.38262	0.289513	0.391404	0.486068	0.333163	0.346059	0.315316	0.336356	0.447399	0.473773	0.452401	0.498086	0.24096	0.529695	0.391481	0.413913	0.466839	0.388245	0.48849	0.524374
0.958333	0.958333	0.125	589	0.408248	0.408248	0.547723	0.182264	0.446178	0.319267	0.342449	0.449846	0.242477	0.457557	0.534435	0.466731	0.453021	0.427187	0.53291	0.371105	0.512009	0.342451	0.425387	0.488624	0.407804	0.498442	0.445567	0.402739	0.445839	0.511528	0.514888	0.419895	0.379527	0.48124	0.312538	0.466517	0.430777	0.486954	0.410773	0.457	0.545725	0.521831	0.373684	0.402641	0.589345	0.429848	0.495439	0.460604	0.506326	0.505617
0.416667	0.333333	0.833333	592	1.50555	0.516398	0.516398	0.343758	0.45677	0.354313	0.527558	0.270918	0.200312	0.564852	0.577683	0.450053	0.490865	0.455533	0.49352	0.377797	0.442741	0.146485	0.514353	0.504504	0.488006	0.582958	0.473962	0.668581	0.37318	0.440675	0.451342	0.359827	0.480151	0.432074	0.205753	0.349454	0.25781	0.424769	0.280012	0.282311	0.513693	0.621723	0.318053	0.50779	0.638046	0.5934	0.400774	0.547012	0.464322	0.18448
0.5	0.75	0.291667	593	1.26491	0	0.408248	0.408618	0.429472	0.456981	0.485498	0.345386	0.283865	0.486315	0.478685	0.467866	0.474489	0.445219	0.646382	0.393869	0.42773	0.509529	0.50414	0.410183	0.448888	0.42628	0.527245	0.437906	0.508672	0.562753	0.501673	0.341665	0.432732	0.473056	0.275805	0.277807	0.405182	0.387001	0.515305	0.392626	0.504037	0.459532	0.389829	0.461811	0.38909	0.363095	0.44905	0.524239	0.519625	0.370828
0.375	0.25	0.875	594	0.83666	0.632456	0.547723	0.348071	0.328383	0.441325	0.474508	0.453202	0.203035	0.349973	0.411947	0.394249	0.450386	0.508065	0.337334	0.353795	0.419668	0.304132	0.652354	0.328933	0.384298	0.465014	0.391779	0.542669	0.468486	0.511132	0.422448	0.364582	0.320774	0.466728	0.3321	0.46618	0.217281	0.46835	0.491169	0.481085	0.486526	0.415972	0.42137	0.543724	0.377778	0.406501	0.624844	0.395344	0.500923	0.800295
0.75	0.125	0.916667	597	1.26491	0.547723	0.516398	0.339119	0.328369	0.264788	0.560819	0.284895	0.298351	0.330826	0.543818	0.458829	0.531847	0.531955	0.481676	0.266438	0.600738	0.476587	0.540409	0.393373	0.388084	0.442547	0.512021	0.39586	0.562649	0.456765	0.436468	0.253625	0.401198	0.394274	0.329911	0.437751	0.357793	0.468754	0.495237	0.435371	0.431811	0.5518	0.470983	0.518544	0.35305	0.454186	0.342748	0.485275	0.49987	0.528128
0.75	0.25	0.625	598	1.09545	0.894427	1.04881	0.413965	0.298644	0.336229	0.416125	0.509952	0.484219	0.441131	0.51913	0.39642	0.429218	0.425905	0.440447	0.277157	0.376696	0.447503	0.363104	0.445397	0.399875	0.434791	0.406067	0.379518	0.431616	0.421286	0.544661	0.409678	0.396043	0.314265	0.26028	0.285475	0.376753	0.334999	0.468014	0.378709	0.523797	0.467814	0.493756	0.504394	0.561074	0.473755	0.389055	0.393642	0.557896	0.383851
0.666667	0.833333	0.625	599	0.516398	0.516398	0.83666	0.460721	0.391581	0.258755	0.343279	0.396452	0.232514	0.416584	0.39808	0.570649	0.288313	0.418194	0.477618	0.383955	0.350645	0.277154	0.528236	0.431884	0.29203	0.637237	0.372657	0.412288	0.427308	0.573481	0.610869	0.350871	0.512775	0.484758	0.282663	0.465688	0.239835	0.511372	0.356213	0.451532	0.563852	0.581332	0.426387	0.500978	0.380652	0.482061	0.520348	0.506858	0.526708	0.494455
0.0833333	0.5	0.583333	600	0.516398	0.632456	0.816497	0.599732	0.366496	0.429783	0.512725	0.296571	0.422196	0.317124	0.486774	0.353124	0.441069	0.392584	0.355188	0.408749	0.454125	0.383067	0.436237	0.567046	0.407895	0.50905	0.471876	0.480731	0.401477	0.463357	0.557253	0.371611	0.459492	0.299187	0.206216	0.351393	0.38528	0.409127	0.427166	0.403852	0.54765	0.395957	0.508773	0.187706	0.577271	0.261972	0.565141	0.41197	0.72759	0.63394
0.708333	0.833333	0	603	1.16905	1.0328	0	0.232807	0.339458	0.392968	0.53044	0.376219	0.335559	0.370961	0.456075	0.45488	0.499013	0.453294	0.427967	0.415175	0.370914	0.341069	0.467709	0.446054	0.384074	0.483654	0.407432	0.419784	0.52954	0.499567	0.359275	0.347717	0.398477	0.539475	0.298621	0.359355	0.354615	0.456325	0.559407	0.399625	0.456166	0.531536	0.431117	0.480967	0.413466	0.421574	0.513919	0.454714	0.385081	0.503119
0.75	0.708333	0	604	1.09545	0.752773	0	0.145696	0.36277	0.379828	0.577775	0.440314	0.277752	0.376403	0.383514	0.528761	0.579943	0.39666	0.188398	0.528773	0.378727	0.254849	0.454102	0.381413	0.280665	0.457136	0.346793	0.324613	0.416992	0.460604	0.522756	0.41895	0.400358	0.205658	0.317521	0.254996	0.222773	0.305508	0.459942	0.435624	0.499835	0.524267	0.343522	0.664731	0.410014	0.519685	0.316876	0.618744	0.435054	0.181637
0.916667	0.958333	0.291667	605	0.516398	0.408248	1.47196	0.302481	0.47171	0.264023	0.449571	0.43522	0.394553	0.402978	0.522248	0.409218	0.316161	0.474502	0.42895	0.389247	0.386858	0.403371	0.505679	0.356062	0.40497	0.392946	0.453248	0.441273	0.382094	0.456046	0.610751	0.361276	0.491411	0.496722	0.21392	0.626208	0.376855	0.481959	0.50214	0.523825	0.457365	0.442367	0.175003	0.327752	0.54031	0.315529	0.378081	0.452409	0.349235	0.515531
0.958333	1	0.416667	606	0.408248	0	1.50555	0.285793	0.416585	0.340728	0.605075	0.380573	0.32725	0.486784	0.505518	0.478087	0.512162	0.454864	0.302807	0.38889	0.305558	0.324279	0.377332	0.425517	0.389172	0.397302	0.487286	0.282361	0.494947	0.449488	0.563019	0.3665	0.318376	0.43788	0.290688	0.533016	0.264953	0.461736	0.423688	0.393659	0.522147	0.50919	0.262973	0.56703	0.400992	0.531553	0.49813	0.452689	0.498265	0.477894
0.375	0.333333	0.666667	610	0.83666	0.816497	1.0328	0.164207	0.334807	0.366677	0.491797	0.378733	0.309592	0.36007	0.46439	0.45442	0.429985	0.523735	0.483984	0.313929	0.321559	0.50316	0.49063	0.395927	0.383821	0.588649	0.219889	0.48713	0.623764	0.421342	0.597749	0.329004	0.493613	0.55395	0.271622	0.329129	0.318007	0.535312	0.506365	0.524133	0.485225	0.555865	0.491192	0.529493	0.446415	0.352141	0.393351	0.374253	0.512043	0.637976
0.583333	0.958333	0.125	611	1.21106	0.408248	0.83666	0.349571	0.337344	0.367922	0.517467	0.392025	0.372956	0.363898	0.554754	0.500779	0.488615	0.497021	0.494766	0.399936	0.417655	0.335818	0.401245	0.404667	0.36601	0.484909	0.451422	0.441414	0.485834	0.431434	0.521544	0.398262	0.409303	0.550725	0.332055	0.411829	0.299413	0.29333	0.53884	0.397537	0.465533	0.527498	0.463736	0.450556	0.435401	0.487201	0.340741	0.304432	0.569118	0.458242
0.291667	0.708333	0.416667	612	1.16905	1.47196	1.21106	0.390535	0.317799	0.378514	0.548415	0.398834	0.378686	0.365669	0.508511	0.448841	0.450469	0.418772	0.474706	0.425769	0.388077	0.358339	0.463849	0.460631	0.366739	0.487702	0.266482	0.541867	0.497875	0.481574	0.411114	0.425449	0.486787	0.496702	0.265312	0.33957	0.224508	0.490542	0.410042	0.357149	0.443161	0.570795	0.510166	0.400273	0.47927	0.618973	0.558561	0.500365	0.441614	0.342121
0.458333	0.666667	0.791667	614	0.752773	0.516398	0.752773	0.429987	0.383552	0.317119	0.556232	0.331351	0.317172	0.409303	0.625868	0.505774	0.529184	0.423419	0.426773	0.268553	0.416414	0.372077	0.373831	0.243391	0.510747	0.409183	0.389142	0.46822	0.457877	0.616375	0.604791	0.459913	0.442961	0.512391	0.308642	0.337495	0.297188	0.570737	0.431085	0.489175	0.529929	0.511651	0.529184	0.478662	0.571927	0.343688	0.54511	0.46393	0.464548	0.503061
0.458333	0.25	0.791667	615	0.983192	0.632456	0.408248	0.365387	0.225601	0.363652	0.393749	0.237797	0.230002	0.335613	0.381192	0.338907	0.544134	0.42013	0.507381	0.319714	0.64816	0.330749	0.570811	0.455844	0.455423	0.423328	0.3571	0.430199	0.628965	0.52728	0.50385	0.368184	0.522212	0.240348	0.356535	0.46222	0.287997	0.470623	0.36549	0.420833	0.507965	0.63506	0.567229	0.514463	0.480006	0.602407	0.392827	0.496811	0.615267	0.445335
0.375	0.125	0.875	616	1.3784	0.547723	0.547723	0.501268	0.324779	0.439823	0.528823	0.378557	0.315655	0.319151	0.527557	0.607468	0.395459	0.453099	0.439378	0.397856	0.465169	0.352498	0.466139	0.40386	0.333069	0.431989	0.397153	0.358235	0.388635	0.447853	0.379112	0.316377	0.529117	0.538416	0.302232	0.384799	0.274747	0.488112	0.489743	0.570946	0.534015	0.440734	0.400532	0.643348	0.556416	0.436416	0.387984	0.410901	0.596391	0.392146
0.5	0.166667	0.541667	617	1.09545	0.516398	0.752773	0.422158	0.213141	0.228692	0.591781	0.42334	0.415985	0.446332	0.530411	0.486219	0.491157	0.371092	0.55019	0.389782	0.498705	0.319558	0.432147	0.419964	0.420018	0.493379	0.403988	0.383766	0.458704	0.54118	0.451345	0.369418	0.451858	0.558481	0.358343	0.214072	0.346922	0.492652	0.467594	0.385615	0.476699	0.480159	0.445529	0.496865	0.437672	0.553651	0.44602	0.622712	0.557729	0.446907
0.583333	0.208333	0.958333	619	1.50555	0.408248	0.408248	0.390245	0.320562	0.324532	0.551365	0.381809	0.184097	0.246262	0.585822	0.521632	0.527831	0.553011	0.433447	0.373472	0.526036	0.365432	0.401222	0.430496	0.516695	0.393212	0.436666	0.366206	0.537116	0.466717	0.587148	0.38497	0.501697	0.655171	0.331831	0.431863	0.448455	0.379373	0.416351	0.579555	0.506618	0.498091	0.364376	0.516619	0.422087	0.560548	0.415644	0.497745	0.472244	0.611304
0.666667	0.333333	0.625	620	1.0328	1.0328	1.04881	0.305598	0.51266	0.249084	0.387805	0.483007	0.230227	0.300016	0.440634	0.36973	0.558217	0.397981	0.544094	0.467643	0.383721	0.301602	0.48675	0.372772	0.519139	0.422236	0.365936	0.383159	0.483071	0.546297	0.471006	0.321721	0.403083	0.395585	0.377936	0.334224	0.389327	0.458432	0.477916	0.464923	0.398738	0.551498	0.356341	0.461095	0.472789	0.51004	0.364004	0.367332	0.535922	0.617632
0.75	0.75	0.541667	621	0.632456	0.632456	0.752773	0.320859	0.454849	0.27855	0.591768	0.3569	0.411724	0.361254	0.472331	0.551121	0.616245	0.448076	0.469296	0.399404	0.51512	0.41758	0.452999	0.436479	0.420494	0.450399	0.491009	0.338333	0.457908	0.47574	0.476454	0.298342	0.454159	0.71925	0.330898	0.361483	0.41482	0.562325	0.355276	0.354938	0.493293	0.398305	0.415733	0.379854	0.341134	0.409966	0.488171	0.33714	0.622639	0.318233
0.416667	0.208333	0.75	624	1.0328	0.752773	0.632456	0.454186	0.419184	0.328863	0.640987	0.423244	0.303939	0.438021	0.532873	0.367524	0.441776	0.491187	0.441632	0.319703	0.410423	0.348469	0.558778	0.478977	0.429358	0.521705	0.439909	0.51349	0.312461	0.566243	0.571403	0.474112	0.359035	0.442322	0.319202	0.388472	0.361065	0.414064	0.377377	0.423239	0.540472	0.549459	0.448734	0.548543	0.59547	0.369105	0.469729	0.377805	0.450573	0.454378
0.291667	0.125	0.708333	625	1.16905	0.547723	1.16905	0.45465	0.388545	0.296244	0.567083	0.277727	0.189943	0.369231	0.57318	0.448825	0.430863	0.519972	0.291236	0.408914	0.310043	0.443349	0.567483	0.444662	0.386791	0.483328	0.549155	0.411737	0.491676	0.447809	0.506036	0.347236	0.392638	0.448895	0.277384	0.423914	0.316614	0.465812	0.502035	0.47313	0.519282	0.500488	0.472046	0.552737	0.487578	0.329654	0.486306	0.427765	0.638918	0.435725
0.583333	0.25	0.666667	628	1.36626	0	0.516398	0.380975	0.458018	0.295773	0.616535	0.375306	0.323405	0.429259	0.484306	0.337374	0.335182	0.489475	0.551696	0.435939	0.421349	0.358245	0.378437	0.495314	0.382864	0.510696	0.495812	0.49553	0.387556	0.584338	0.615981	0.307901	0.429516	0.533353	0.229508	0.438303	0.338827	0.408354	0.481814	0.504791	0.455937	0.55282	0.418831	0.336777	0.402642	0.281076	0.497617	0.337738	0.493403	0.430325
0.791667	0.291667	0.916667	629	0.983192	0.752773	0.516398	0.346809	0.549401	0.214648	0.496545	0.177022	0.236623	0.337098	0.559331	0.497168	0.576342	0.398481	0.179595	0.547685	0.395918	0.398699	0.308948	0.399008	0.292725	0.539733	0.333703	0.520954	0.570212	0.362297	0.470454	0.405454	0.310665	0.363278	0.390058	0.349409	0.388366	0.330158	0.420239	0.493442	0.423521	0.449177	0.361643	0.393949	0.382735	0.466327	0.411631	0.469467	0.5328	0.481912
0.791667	0.25	0.75	630	0.752773	1.09545	0.632456	0.355562	0.399402	0.362563	0.70142	0.381293	0.352765	0.360629	0.448438	0.372616	0.511907	0.560348	0.388078	0.37958	0.484315	0.474813	0.39912	0.444292	0.399786	0.484067	0.575778	0.423274	0.515832	0.436534	0.422195	0.344159	0.32643	0.443655	0.297183	0.368199	0.353873	0.441932	0.4159	0.326038	0.438651	0.513413	0.386292	0.561747	0.338473	0.613795	0.480436	0.502604	0.48164	0.54797
0.208333	0.25	0.875	631	1.32916	0.632456	0.83666	0.424984	0.348379	0.419433	0.512038	0.165087	0.194842	0.379632	0.405637	0.509725	0.328696	0.422793	0.412027	0.400655	0.29261	0.488594	0.50792	0.443348	0.336408	0.459486	0.447213	0.59287	0.406888	0.51889	0.477047	0.488207	0.402298	0.434711	0.209786	0.674853	0.333046	0.286134	0.43805	0.189439	0.655478	0.667501	0.481497	0.516502	0.235851	0.516774	0.514715	0.4645	0.562757	0.459855
0.375	0.125	0.833333	632	1.04881	0.547723	0.516398	0.485061	0.379126	0.343559	0.392793	0.44129	0.44831	0.480871	0.398723	0.36686	0.479967	0.460714	0.348032	0.345918	0.478368	0.510379	0.524914	0.385119	0.430877	0.484705	0.534815	0.441789	0.47786	0.579642	0.464602	0.290828	0.384427	0.493239	0.328651	0.379977	0.283437	0.435229	0.443775	0.477843	0.55001	0.522442	0.434513	0.525573	0.408364	0.380207	0.4406	0.43065	0.551683	0.455082
0.583333	0.708333	0.625	639	0.516398	0.983192	0.83666	0.377802	0.316162	0.329659	0.425393	0.348369	0.372278	0.288297	0.410248	0.339713	0.415785	0.483796	0.526862	0.432569	0.463259	0.514204	0.466346	0.422062	0.437493	0.40686	0.655974	0.41703	0.495795	0.5193	0.466285	0.39097	0.385057	0.541429	0.36171	0.350148	0.11625	0.408327	0.701494	0.443147	0.264656	0.46753	0.47786	0.490845	0.52966	0.270971	0.384911	0.599163	0.567623	0.534607
0.5	0.208333	0.666667	640	0.894427	0.408248	1.0328	0.296405	0.397905	0.197724	0.578932	0.384676	0.349459	0.4337	0.367	0.485874	0.373263	0.450151	0.393713	0.285512	0.44804	0.450117	0.298983	0.335942	0.364893	0.454535	0.405962	0.446689	0.564858	0.521489	0.579416	0.303308	0.367635	0.631637	0.256275	0.424953	0.294936	0.412998	0.395369	0.494291	0.540992	0.479924	0.412384	0.527924	0.360493	0.544488	0.424489	0.572772	0.709522	0.524281
0.416667	0.291667	0.875	648	0.816497	0.983192	0.547723	0.426109	0.420276	0.246379	0.432805	0.356406	0.4346	0.498038	0.625501	0.511443	0.106046	0.567086	0.594763	0.218493	0.439646	0.449222	0.693734	0.450391	0.431975	0.450995	0.331612	0.445675	0.492329	0.383419	0.526222	0.46237	0.529618	0.291582	0.224865	0.452756	0.24483	0.440969	0.456616	0.37402	0.492394	0.462469	0.402544	0.468917	0.468025	0.33256	0.545367	0.404819	0.553791	0.40992
0.333333	0.208333	0.5	650	0.816497	0.752773	1.26491	0.465952	0.324784	0.303153	0.562834	0.361825	0.345512	0.44142	0.526499	0.477449	0.482594	0.471326	0.468379	0.367692	0.478035	0.221225	0.427954	0.449109	0.441678	0.399999	0.507342	0.393776	0.48741	0.592721	0.323817	0.287872	0.480179	0.516209	0.227172	0.252296	0.282308	0.522026	0.548501	0.293853	0.570541	0.395893	0.502589	0.63892	0.589461	0.332985	0.462229	0.45795	0.446315	0.701601
0.25	0.625	0.75	652	0.632456	0.83666	0.894427	0.501566	0.407855	0.270061	0.462901	0.43045	0.326183	0.458915	0.506157	0.416001	0.570878	0.473335	0.399156	0.406706	0.363609	0.341765	0.376854	0.421874	0.36584	0.480047	0.418094	0.364976	0.451418	0.583008	0.531157	0.316183	0.366307	0.560148	0.389188	0.290023	0.269345	0.55421	0.334873	0.328618	0.401925	0.439609	0.390209	0.455069	0.452148	0.405356	0.598911	0.45852	0.409683	0.504311
0.375	0.0416667	0.958333	653	1.04881	0.408248	0.408248	0.468325	0.293248	0.392096	0.52206	0.351359	0.353224	0.443742	0.507967	0.455383	0.396078	0.491729	0.473643	0.445126	0.372403	0.352995	0.499627	0.449468	0.500881	0.407512	0.51594	0.427152	0.486452	0.576561	0.544201	0.346354	0.474376	0.52737	0.296404	0.307888	0.379566	0.413655	0.540378	0.364386	0.513394	0.522715	0.397029	0.529854	0.505116	0.567764	0.350595	0.477318	0.593599	0.588748
0.708333	0.25	0.75	654	0.752773	1.09545	0.632456	0.429516	0.385617	0.2866	0.485881	0.310508	0.201675	0.373198	0.415784	0.480009	0.474392	0.442873	0.427451	0.431302	0.451623	0.405138	0.434705	0.465326	0.466163	0.504182	0.387914	0.501411	0.508527	0.508071	0.424255	0.330196	0.438831	0.572262	0.293161	0.413888	0.325184	0.452262	0.337188	0.411466	0.44042	0.439892	0.416507	0.406811	0.331352	0.275327	0.394151	0.519594	0.523992	0.354848
0.5	0.458333	0.791667	655	0.894427	1.47196	0.408248	0.520357	0.452121	0.337056	0.549607	0.413141	0.248579	0.397246	0.532081	0.567899	0.469301	0.527485	0.496817	0.401064	0.33376	0.427025	0.386552	0.304804	0.379272	0.503276	0.457572	0.395364	0.468631	0.506599	0.489481	0.227241	0.359193	0.428792	0.338805	0.33409	0.360323	0.484139	0.31557	0.409178	0.513778	0.617407	0.514147	0.522604	0.325654	0.643541	0.443475	0.499125	0.484901	0.572887
1	0.791667	0.458333	656	0	0.752773	0.752773	0.223126	0.426568	0.403759	0.588121	0.336755	0.352539	0.368057	0.451372	0.440724	0.343821	0.462645	0.393278	0.288264	0.402931	0.351723	0.445952	0.417075	0.357315	0.428068	0.46086	0.474862	0.458913	0.511756	0.488779	0.370885	0.502118	0.557883	0.308289	0.247663	0.304448	0.397618	0.417617	0.370553	0.503535	0.481574	0.487486	0.473554	0.380061	0.374737	0.478212	0.525828	0.52323	0.50151
0.708333	0.375	0.208333	658	0.408248	0.83666	0.408248	0.27213	0.306681	0.362095	0.469462	0.3371	0.352501	0.523701	0.290647	0.616056	0.463004	0.446331	0.353743	0.32072	0.219852	0.525521	0.398246	0.493922	0.409423	0.506382	0.387309	0.480184	0.47381	0.454952	0.457949	0.209045	0.402239	0.387532	0.329803	0.453809	0.271876	0.464523	0.311766	0.445354	0.594529	0.508541	0.589504	0.42586	0.44464	0.368814	0.443715	0.459645	0.426045	0.458226
0.5	0.208333	0.791667	659	1.54919	0.752773	0.752773	0.350781	0.389563	0.352188	0.33886	0.490714	0.243612	0.394012	0.462589	0.438486	0.374813	0.497297	0.549885	0.319152	0.488855	0.499256	0.4348	0.493075	0.471829	0.470486	0.379274	0.460304	0.52258	0.532027	0.447993	0.220381	0.427013	0.424616	0.274892	0.439744	0.379706	0.50674	0.359743	0.479349	0.376276	0.560183	0.540576	0.399288	0.316892	0.241869	0.432038	0.611267	0.539006	0.410916
0.541667	0.833333	0.291667	662	0.983192	0.516398	0.408248	0.372603	0.418424	0.421897	0.565415	0.372423	0.454659	0.248739	0.54535	0.382578	0.521632	0.449384	0.473606	0.494503	0.379009	0.407989	0.510324	0.418656	0.400733	0.489978	0.418476	0.353652	0.579395	0.596351	0.460819	0.375628	0.358156	0.453252	0.304436	0.311705	0.361923	0.498295	0.363748	0.613501	0.377471	0.449574	0.525389	0.424847	0.344514	0.405952	0.402577	0.415427	0.405619	0.310797
0.708333	0.25	0.333333	664	0.752773	0	0.816497	0.3546	0.365959	0.51404	0.521093	0.306036	0.421896	0.262548	0.504292	0.460801	0.390199	0.395825	0.368203	0.359734	0.407283	0.393676	0.533951	0.431237	0.417319	0.464421	0.312358	0.458809	0.371236	0.52825	0.422685	0.28721	0.398905	0.466274	0.338788	0.347677	0.493565	0.424912	0.167108	0.529571	0.578631	0.542243	0.354821	0.535512	0.523818	0.33915	0.497088	0.491783	0.551938	0.543927
0.5	0.25	0.291667	665	0.894427	0.632456	0.752773	0.374052	0.42822	0.235761	0.496116	0.325492	0.326046	0.33853	0.404987	0.416236	0.454281	0.539131	0.36915	0.401364	0.466754	0.425713	0.464889	0.446658	0.443343	0.498329	0.394037	0.504033	0.401437	0.535	0.452805	0.340565	0.404528	0.588054	0.272234	0.373279	0.385153	0.513122	0.40666	0.422379	0.379177	0.505033	0.240626	0.679765	0.410717	0.404273	0.4228	0.387005	0.487246	0.590831
0.75	0.541667	0.416667	666	0.894427	0.752773	1.0328	0.305505	0.481648	0.317841	0.587087	0.431194	0.349277	0.330853	0.448224	0.363171	0.414066	0.454471	0.468638	0.367644	0.37598	0.327995	0.300339	0.441965	0.487463	0.440136	0.482878	0.420039	0.493884	0.461196	0.369227	0.34072	0.378284	0.595602	0.347129	0.343924	0.458552	0.529546	0.474398	0.272912	0.37596	0.383277	0.392352	0.525681	0.435107	0.391235	0.348836	0.359166	0.530809	0.400566
0.583333	0.666667	0.125	667	0.816497	1.0328	0.83666	0.309032	0.371982	0.33493	0.427221	0.475292	0.324034	0.332841	0.427542	0.364695	0.433741	0.524658	0.45616	0.473489	0.385879	0.487785	0.512694	0.42023	0.372525	0.471433	0.391704	0.503708	0.472465	0.440585	0.436512	0.257978	0.365576	0.41991	0.26591	0.554505	0.250623	0.519643	0.550181	0.415414	0.462193	0.528564	0.212159	0.457021	0.416659	0.336266	0.481187	0.513283	0.291095	0.586466
0.333333	0.541667	0.708333	668	0.516398	0.983192	0.983192	0.495941	0.379075	0.403209	0.463149	0.347187	0.315358	0.402028	0.472876	0.392219	0.453367	0.460103	0.445894	0.341544	0.371649	0.406958	0.44382	0.364302	0.338516	0.463243	0.318266	0.352489	0.449921	0.503448	0.438992	0.278329	0.336399	0.545487	0.24115	0.424951	0.258908	0.410785	0.291278	0.390396	0.530324	0.339612	0.424635	0.47236	0.425361	0.528183	0.394343	0.534099	0.517842	0.458943
0.333333	0.333333	0.791667	669	1.0328	1.0328	0.752773	0.499061	0.332724	0.34314	0.478709	0.377263	0.438429	0.46919	0.510447	0.417223	0.335875	0.428173	0.389162	0.303963	0.32419	0.352107	0.432664	0.436085	0.456911	0.538537	0.43493	0.501132	0.505234	0.452966	0.439052	0.400939	0.431799	0.596236	0.295579	0.382515	0.365109	0.586562	0.499018	0.442944	0.418436	0.58805	0.433689	0.560001	0.264868	0.536332	0.440448	0.514976	0.379051	0.410079
0.291667	0.25	0.666667	670	0.408248	0	1.0328	0.370534	0.440093	0.397325	0.603637	0.432222	0.333441	0.210188	0.440063	0.232231	0.480637	0.526154	0.504489	0.480003	0.376346	0.564522	0.515367	0.363817	0.452959	0.4459	0.521358	0.538177	0.369463	0.605305	0.525388	0.306168	0.423169	0.56424	0.397576	0.449308	0.377774	0.387085	0.546461	0.579995	0.427185	0.493661	0.637275	0.501278	0.421758	0.492	0.506264	0.222653	0.379583	0.516472
0.833333	0.75	0.75	671	0.816497	0.632456	0.632456	0.320786	0.550852	0.388439	0.456692	0.25027	0.160021	0.353807	0.533994	0.331185	0.423945	0.444462	0.413994	0.322782	0.409402	0.354428	0.535307	0.479436	0.432813	0.420735	0.428155	0.414782	0.555649	0.503465	0.352599	0.360014	0.396438	0.501165	0.332567	0.250973	0.292345	0.440114	0.405951	0.500412	0.501285	0.38698	0.508559	0.431186	0.432333	0.415454	0.463926	0.509496	0.361141	0.488657
0.791667	0.458333	0.291667	673	0.408248	1.47196	1.47196	0.26707	0.330678	0.362722	0.560711	0.367779	0.33821	0.395465	0.488581	0.501093	0.50333	0.481275	0.570227	0.414669	0.324911	0.433473	0.38103	0.301447	0.406382	0.586324	0.440035	0.454899	0.452164	0.474785	0.644069	0.284839	0.361457	0.61967	0.247298	0.311311	0.299998	0.466414	0.343597	0.362383	0.461216	0.429165	0.23568	0.626798	0.451453	0.31316	0.480679	0.353915	0.528104	0.537704
0.416667	0.208333	0.625	674	0.816497	0.408248	1.22474	0.41902	0.277079	0.403776	0.447496	0.396844	0.316545	0.487104	0.534768	0.480548	0.37566	0.534029	0.485305	0.339451	0.309034	0.341169	0.609701	0.454776	0.492186	0.484129	0.515552	0.611221	0.487611	0.368745	0.404384	0.351131	0.416217	0.532677	0.264677	0.213364	0.343168	0.382733	0.458139	0.524311	0.331249	0.540813	0.515222	0.486285	0.525009	0.403808	0.450263	0.470701	0.453239	0.478073
0.416667	0.208333	0.666667	675	0.816497	0.408248	0.816497	0.274595	0.431994	0.390607	0.740822	0.445436	0.288926	0.307873	0.54397	0.428469	0.380358	0.473127	0.421824	0.406695	0.477352	0.353433	0.462752	0.454154	0.41621	0.486596	0.34214	0.45091	0.528404	0.614204	0.459742	0.159304	0.418904	0.465454	0.276415	0.295147	0.26904	0.46831	0.474425	0.555853	0.519973	0.485265	0.391274	0.449137	0.500737	0.610382	0.474227	0.470248	0.539257	0.246467
0.333333	0.125	0.875	677	1.0328	0.547723	0.547723	0.475292	0.420879	0.408069	0.32147	0.429853	0.305706	0.459816	0.255157	0.275708	0.450036	0.335566	0.425676	0.342056	0.330999	0.503846	0.191623	0.474653	0.404996	0.493867	0.272905	0.370791	0.644054	0.49211	0.507091	0.329994	0.651076	0.601607	0.314874	0.321276	0.178685	0.574517	0.393637	0.339424	0.398121	0.363213	0.451151	0.619988	0.391719	0.215513	0.459202	0.435906	0.400651	0.522067
0.416667	0.208333	0.583333	678	0.516398	0.408248	1.21106	0.46469	0.299014	0.183024	0.359552	0.433449	0.489501	0.441908	0.535941	0.490326	0.430118	0.519395	0.624918	0.391985	0.35466	0.324887	0.455417	0.344464	0.408471	0.520642	0.466751	0.520493	0.61286	0.527718	0.555325	0.305254	0.48683	0.459733	0.23804	0.296772	0.435248	0.582428	0.440696	0.531042	0.684359	0.551074	0.41037	0.493355	0.418447	0.410936	0.468729	0.549176	0.591479	0.398007
0.375	0.166667	0.75	679	1.04881	0.516398	0.894427	0.378987	0.44432	0.302704	0.570387	0.408784	0.397298	0.42131	0.416369	0.488037	0.544288	0.465769	0.453718	0.3815	0.381438	0.3499	0.345076	0.412129	0.39292	0.474251	0.356986	0.424212	0.414215	0.548351	0.418292	0.30944	0.414281	0.502818	0.21389	0.249737	0.349413	0.345841	0.530316	0.357429	0.48613	0.513015	0.291149	0.451842	0.473239	0.590196	0.424604	0.493252	0.347652	0.520135
0.333333	0.25	0.541667	680	0.816497	0.632456	0.983192	0.480539	0.358494	0.355213	0.456953	0.364421	0.30938	0.329173	0.41464	0.427495	0.394076	0.517266	0.392541	0.388152	0.423366	0.350125	0.418469	0.394747	0.293274	0.509552	0.4022	0.394867	0.50693	0.393968	0.504091	0.342783	0.343089	0.547449	0.275497	0.277759	0.376579	0.44495	0.406368	0.390833	0.539187	0.446861	0.366622	0.341125	0.455691	0.323133	0.469449	0.509224	0.428354	0.504574
0.25	0.291667	0.791667	681	0.632456	0.408248	0.408248	0.454135	0.433631	0.228665	0.646902	0.399572	0.105214	0.455757	0.51955	0.183699	0.538531	0.484211	0.312745	0.558317	0.150001	0.38397	0.379761	0.39173	0.293183	0.359283	0.340164	0.413524	0.504127	0.288505	0.455051	0.311802	0.452352	0.382108	0.352213	0.304933	0.407425	0.490514	0.483563	0.565739	0.580634	0.552831	0.293535	0.373434	0.345406	0.4958	0.439411	0.388678	0.459965	0.461223
0.291667	0.125	0.916667	682	1.16905	0.547723	0.516398	0.360987	0.435684	0.274255	0.574306	0.276814	0.335801	0.502229	0.61392	0.470242	0.470811	0.511701	0.471346	0.341886	0.432827	0.306257	0.344871	0.400079	0.360102	0.500042	0.484888	0.415154	0.355195	0.642636	0.454722	0.337667	0.458591	0.378034	0.256899	0.463025	0.227925	0.456746	0.286647	0.547658	0.426173	0.480737	0.619852	0.57615	0.449344	0.645691	0.336136	0.599794	0.447474	0.38549
0.166667	0.166667	0.875	683	0.516398	0.516398	0.547723	0.38347	0.257753	0.346157	0.390304	0.308505	0.246077	0.339051	0.546918	0.407203	0.454104	0.391388	0.430455	0.333511	0.540776	0.379356	0.285641	0.296498	0.473012	0.371779	0.356934	0.454073	0.392625	0.461058	0.434799	0.175116	0.304388	0.522534	0.489514	0.363594	0.354393	0.45306	0.604231	0.235569	0.440043	0.483118	0.480166	0.476007	0.512873	0.382989	0.428377	0.550518	0.520548	0.478654
0.375	0.25	0.791667	684	0.83666	0.632456	0.752773	0.443079	0.334231	0.392403	0.209827	0.341346	0.335661	0.519262	0.624843	0.608609	0.600578	0.375589	0.57992	0.422023	0.473275	0.404673	0.431853	0.273777	0.333279	0.457748	0.482921	0.315257	0.449836	0.495175	0.402149	0.385658	0.561056	0.524705	0.355849	0.444064	0.426734	0.504436	0.420621	0.433949	0.525718	0.55227	0.383145	0.478115	0.529746	0.256123	0.44619	0.468784	0.283245	0.548237
0.625	0.416667	0.333333	685	1.04881	1.21106	1.21106	0.468747	0.472912	0.38829	0.427982	0.34877	0.161084	0.491386	0.607638	0.267086	0.446297	0.49925	0.548838	0.377334	0.528459	0.275098	0.383855	0.394069	0.409189	0.445361	0.385272	0.41906	0.475386	0.555742	0.498957	0.371102	0.428531	0.514101	0.234336	0.301467	0.306264	0.445381	0.612133	0.409048	0.44752	0.549378	0.522822	0.38223	0.424925	0.580811	0.284782	0.463993	0.401733	0.344218
0.833333	0.791667	0.166667	686	0.516398	1.16905	0.816497	0.194379	0.338074	0.270379	0.431508	0.499905	0.270143	0.370909	0.450877	0.443526	0.516334	0.416098	0.527077	0.352563	0.399062	0.386794	0.387118	0.43411	0.389316	0.441202	0.572938	0.407748	0.562141	0.533312	0.487526	0.396283	0.353477	0.345546	0.37031	0.294963	0.278706	0.567705	0.489504	0.466704	0.652898	0.505828	0.185761	0.333509	0.469605	0.645064	0.622569	0.553699	0.640388	0.624807
0.583333	0.291667	0.833333	689	0.816497	0.408248	0.516398	0.311925	0.449182	0.289662	0.336203	0.258056	0.229285	0.284498	0.395296	0.384775	0.487244	0.477828	0.603323	0.405616	0.472331	0.496052	0.336001	0.478445	0.383904	0.51266	0.46934	0.483386	0.559203	0.465923	0.513647	0.241626	0.363747	0.471834	0.356012	0.37024	0.345259	0.392606	0.515859	0.438133	0.453409	0.451059	0.516593	0.534877	0.264995	0.540632	0.466199	0.331529	0.627229	0.412976
0.458333	0.333333	0.583333	690	0.983192	0.816497	1.0328	0.393939	0.286402	0.317635	0.433526	0.35131	0.440441	0.441177	0.471864	0.585446	0.414603	0.511554	0.391623	0.37474	0.504936	0.390602	0.424496	0.429052	0.433813	0.432387	0.439728	0.359073	0.526089	0.573345	0.534531	0.370648	0.389458	0.502852	0.346635	0.296485	0.384729	0.332786	0.536061	0.317974	0.406072	0.417709	0.201663	0.553394	0.498864	0.492979	0.536468	0.453156	0.526475	0.43858
0.458333	0.25	0.583333	691	0.752773	1.09545	1.21106	0.359414	0.215375	0.141491	0.446515	0.453687	0.428177	0.497414	0.479444	0.601016	0.281459	0.572297	0.51748	0.29585	0.567402	0.509668	0.67723	0.391878	0.352222	0.519934	0.385094	0.445072	0.476581	0.422497	0.542844	0.329152	0.545011	0.384	0.28863	0.381102	0.416049	0.520375	0.664911	0.401856	0.643166	0.479945	0.376202	0.65476	0.457118	0.249201	0.344682	0.391399	0.458592	0.464174
0.291667	0.416667	0.583333	693	0.408248	0.816497	0.816497	0.431701	0.320007	0.162867	0.595532	0.327173	0.396391	0.432269	0.509107	0.461213	0.458065	0.411159	0.486618	0.416433	0.338571	0.410487	0.439256	0.408816	0.451126	0.546314	0.452351	0.193302	0.518947	0.501803	0.467887	0.283072	0.510435	0.630352	0.392964	0.328134	0.367195	0.475007	0.464723	0.340457	0.4819	0.456849	0.527968	0.270241	0.472754	0.35528	0.481632	0.333156	0.407927	0.488709
0.5	0.583333	0.625	694	0.894427	0.816497	1.04881	0.340748	0.425536	0.424157	0.448545	0.325036	0.338518	0.190602	0.553337	0.564354	0.404912	0.47658	0.279453	0.481027	0.363516	0.372663	0.302838	0.459803	0.467579	0.503388	0.396661	0.424907	0.486971	0.533365	0.486445	0.375958	0.318004	0.563591	0.276416	0.3246	0.324272	0.603781	0.491216	0.515624	0.510357	0.396628	0.497369	0.487678	0.44119	0.514187	0.312961	0.325721	0.609472	0.41652
0.958333	0.875	0.0833333	695	0.408248	0.547723	0.516398	0.127159	0.430006	0.45235	0.624173	0.295026	0.230776	0.612587	0.483648	0.479446	0.298073	0.419423	0.499762	0.368613	0.405116	0.318511	0.486425	0.492696	0.419865	0.512403	0.320813	0.429967	0.495655	0.505438	0.532894	0.348056	0.417561	0.564153	0.243738	0.41673	0.303713	0.536708	0.402011	0.314187	0.540249	0.624013	0.440677	0.632205	0.28083	0.532885	0.535372	0.634675	0.524477	0.283928
0.208333	0.125	0.625	696	0.752773	0.547723	1.3784	0.445608	0.302242	0.395061	0.456793	0.31993	0.270313	0.271788	0.306895	0.47053	0.413861	0.477532	0.540453	0.515613	0.247452	0.349487	0.499743	0.383839	0.408468	0.486615	0.570928	0.596953	0.517615	0.475731	0.416916	0.241529	0.393453	0.369264	0.370831	0.375615	0.323831	0.45374	0.391064	0.589107	0.41457	0.432091	0.399738	0.310511	0.361459	0.435764	0.249768	0.46473	0.489461	0.282342
0.166667	0.375	0.75	699	0.816497	1.04881	0.632456	0.570908	0.385559	0.335304	0.587957	0.32303	0.293218	0.364077	0.538874	0.448158	0.385257	0.518557	0.410847	0.401463	0.468772	0.417186	0.429941	0.508872	0.394145	0.423755	0.609389	0.367486	0.552388	0.449152	0.599757	0.186492	0.415341	0.555319	0.344715	0.566529	0.42919	0.448379	0.234865	0.444121	0.30933	0.514697	0.24936	0.430567	0.469445	0.397777	0.396827	0.699014	0.589075	0.422613
0.166667	0.583333	0.5	700	0.516398	0.816497	0.894427	0.494679	0.387626	0.512185	0.569386	0.385136	0.254612	0.222898	0.483712	0.428914	0.470896	0.479745	0.504111	0.255939	0.389274	0.257958	0.61844	0.388382	0.38463	0.545489	0.426403	0.388082	0.433409	0.434848	0.555276	0.54024	0.419859	0.555242	0.191455	0.574054	0.333711	0.410593	0.454998	0.437098	0.640886	0.398724	0.332636	0.54681	0.200594	0.134012	0.514831	0.570461	0.421438	0.807937
0.0833333	0.75	0.833333	701	0.516398	0	0.516398	0.47157	0.404202	0.295409	0.568735	0.370501	0.408295	0.297372	0.404865	0.378948	0.582447	0.42361	0.487345	0.367125	0.449409	0.29587	0.517125	0.436093	0.352397	0.431623	0.460379	0.416123	0.478604	0.569704	0.413602	0.203666	0.380485	0.432717	0.260794	0.345713	0.286265	0.378583	0.357313	0.409376	0.477874	0.490912	0.524244	0.38516	0.389319	0.641553	0.47474	0.359608	0.610294	0.481866
0.875	0.666667	0.75	702	0.547723	1.0328	0.894427	0.403464	0.343816	0.26097	0.409092	0.33223	0.29223	0.498306	0.455199	0.561334	0.450663	0.505558	0.447945	0.335156	0.367829	0.33876	0.590272	0.470976	0.371625	0.446875	0.357819	0.464313	0.587954	0.53483	0.545503	0.290055	0.525872	0.520086	0.370258	0.36097	0.318447	0.518632	0.540776	0.299812	0.46608	0.430328	0.375181	0.457181	0.49289	0.468395	0.536914	0.331139	0.388028	0.520919
0.75	0.25	0.625	703	1.09545	0.632456	1.22474	0.471896	0.598419	0.225595	0.499879	0.128851	0.224719	0.26515	0.629924	0.561347	0.498774	0.441763	0.438887	0.456771	0.477838	0.33677	0.361332	0.39445	0.374025	0.43121	0.323782	0.367159	0.488245	0.487465	0.475483	0.333666	0.405699	0.455244	0.273692	0.344446	0.248209	0.414969	0.286267	0.380447	0.462656	0.591978	0.482984	0.41148	0.451397	0.481178	0.384297	0.402299	0.524847	0.386453
0.5	0.708333	0.708333	704	0.632456	0.752773	0.408248	0.381015	0.53355	0.271111	0.478655	0.346449	0.312897	0.438132	0.460879	0.375178	0.48724	0.525305	0.474277	0.488284	0.526541	0.448161	0.516041	0.494107	0.357621	0.618156	0.40514	0.543914	0.430348	0.298487	0.504527	0.34693	0.328283	0.392596	0.338725	0.342559	0.306207	0.551354	0.390548	0.46342	0.521674	0.519612	0.354016	0.431083	0.267574	0.552478	0.272418	0.328653	0.438611	0.408424
0.541667	0.833333	0.583333	705	0.983192	0.816497	0.816497	0.397457	0.284775	0.349396	0.37647	0.239868	0.451241	0.313259	0.702647	0.469084	0.563394	0.441118	0.534274	0.320643	0.327677	0.391644	0.506981	0.480584	0.50403	0.540289	0.430664	0.361066	0.453569	0.554256	0.441153	0.351134	0.411951	0.523322	0.221069	0.274416	0.287262	0.337387	0.499025	0.322003	0.595557	0.462563	0.519128	0.299007	0.424041	0.343977	0.497353	0.520948	0.348948	0.353676
0.708333	0.333333	0.708333	707	1.16905	1.0328	1.16905	0.298029	0.393414	0.307193	0.302007	0.326511	0.376258	0.489377	0.498309	0.179694	0.352734	0.461781	0.431113	0.483262	0.449387	0.36921	0.410096	0.424359	0.376244	0.514892	0.29537	0.285373	0.527071	0.556412	0.539808	0.449197	0.464985	0.364428	0.264449	0.368079	0.486416	0.335012	0.427085	0.397131	0.464874	0.520395	0.310918	0.406949	0.325397	0.374028	0.329967	0.440761	0.519851	0.633473
0.416667	0.791667	0.583333	710	1.21106	0.408248	0.816497	0.480272	0.502659	0.327186	0.586351	0.291661	0.253603	0.344366	0.616116	0.483175	0.348806	0.459507	0.416231	0.412649	0.357434	0.316968	0.494837	0.490758	0.434494	0.533123	0.376166	0.52591	0.406397	0.44889	0.477164	0.315633	0.382502	0.540456	0.270852	0.377461	0.306247	0.476589	0.30455	0.4753	0.478315	0.478693	0.454766	0.415923	0.465743	0.452329	0.681271	0.533503	0.518373	0.348453
0.916667	0.875	0.583333	711	0.516398	0.547723	1.21106	0.385123	0.294315	0.370418	0.496982	0.283165	0.418752	0.476886	0.514207	0.517782	0.553451	0.573635	0.327557	0.455471	0.314906	0.475243	0.391098	0.414061	0.472081	0.533288	0.51603	0.414287	0.498972	0.530556	0.514524	0.307592	0.449868	0.497022	0.278068	0.396211	0.305196	0.545175	0.41812	0.342725	0.497065	0.4916	0.439479	0.461848	0.485318	0.286981	0.469438	0.30258	0.646867	0.431381
0.75	0.583333	0.541667	712	0.632456	1.21106	1.32916	0.238255	0.323321	0.320501	0.51645	0.335113	0.251037	0.309926	0.383825	0.35147	0.33925	0.410569	0.346073	0.397673	0.34825	0.477487	0.488641	0.429602	0.400723	0.38352	0.407636	0.322717	0.438789	0.545215	0.371591	0.336809	0.32812	0.546399	0.304908	0.396733	0.479085	0.362838	0.427287	0.393351	0.440376	0.592869	0.264015	0.520683	0.542999	0.546994	0.33694	0.46628	0.431798	0.413369
0.916667	0.916667	0.208333	713	0.516398	0.516398	0.983192	0.270797	0.37307	0.354765	0.604382	0.365455	0.332776	0.378096	0.394097	0.439452	0.400187	0.48254	0.442108	0.325485	0.423435	0.33088	0.412384	0.380975	0.413235	0.41098	0.359061	0.350405	0.464923	0.526496	0.484142	0.422678	0.441955	0.535656	0.364696	0.283323	0.34887	0.415749	0.431067	0.464597	0.522932	0.483901	0.468108	0.539563	0.41395	0.423435	0.41856	0.471306	0.470019	0.441871
0.916667	0.833333	0.166667	716	0.516398	0.816497	0.816497	0.168455	0.39871	0.355025	0.606531	0.315036	0.279698	0.412854	0.446969	0.371721	0.457881	0.515724	0.515283	0.229421	0.494456	0.30092	0.500492	0.467883	0.408187	0.60077	0.328219	0.447427	0.333679	0.428486	0.484453	0.398306	0.367873	0.544535	0.302493	0.317213	0.37455	0.408482	0.593141	0.333189	0.45598	0.386956	0.368168	0.553023	0.309807	0.393103	0.569261	0.372663	0.444961	0.620831
0.958333	0.791667	0.125	717	0.408248	0.752773	0.83666	0.277271	0.491847	0.394704	0.648721	0.269219	0.284719	0.390661	0.390296	0.506312	0.370845	0.479518	0.524903	0.403681	0.620116	0.341023	0.494349	0.439067	0.379111	0.450752	0.334371	0.459579	0.411094	0.404901	0.477298	0.394552	0.376828	0.321444	0.386152	0.30461	0.272436	0.53336	0.383146	0.319336	0.569325	0.333534	0.303364	0.526857	0.422189	0.602705	0.465906	0.530261	0.426124	0.404142
0.833333	0.75	0.208333	718	0.816497	0.632456	1.16905	0.202298	0.392487	0.289777	0.226094	0.372431	0.457577	0.322445	0.465869	0.487673	0.601616	0.462546	0.380215	0.318239	0.478767	0.282041	0.460528	0.523034	0.444211	0.514861	0.455617	0.514954	0.457567	0.433882	0.468331	0.349177	0.371272	0.512593	0.252681	0.343089	0.349844	0.403905	0.560612	0.478985	0.521984	0.415843	0.375077	0.52382	0.373769	0.229979	0.330342	0.319201	0.307529	0.469344
0.958333	0.958333	0.0833333	719	0.408248	0.408248	0.516398	0.194883	0.472895	0.414467	0.392976	0.3805	0.314059	0.389984	0.494879	0.433389	0.516709	0.451054	0.415711	0.423644	0.448888	0.389583	0.428112	0.486505	0.354193	0.47985	0.561962	0.294815	0.434696	0.368778	0.427795	0.302038	0.492999	0.424258	0.349493	0.372149	0.284486	0.468317	0.33584	0.390184	0.503067	0.612748	0.524267	0.381811	0.42785	0.385153	0.455214	0.513803	0.441854	0.603977
0.916667	0.833333	0.25	720	0.816497	0.516398	1.26491	0.195279	0.443587	0.401978	0.512547	0.35814	0.368415	0.378996	0.53367	0.353455	0.47116	0.516722	0.471889	0.314151	0.437935	0.480116	0.441301	0.483818	0.443653	0.437666	0.456295	0.412059	0.527861	0.468905	0.510413	0.405529	0.537315	0.576747	0.241597	0.45156	0.341215	0.466219	0.476659	0.347521	0.435892	0.520894	0.462228	0.525089	0.449675	0.446284	0.309171	0.572624	0.379936	0.47325
0.833333	0.75	0.458333	722	0.516398	0	0.983192	0.22838	0.19262	0.283913	0.178112	0.430382	0.374314	0.297018	0.575981	0.417466	0.716763	0.477723	0.408034	0.242786	0.327535	0.390199	0.46435	0.404918	0.43993	0.586824	0.528817	0.447018	0.393259	0.435234	0.614931	0.398025	0.292039	0.629539	0.295921	0.523993	0.186659	0.391834	0.478644	0.457804	0.43522	0.629749	0.45918	0.523611	0.720567	0.189326	0.559856	0.369451	0.683649	0.423568
0.541667	0.375	0.708333	723	0.752773	1.22474	0.983192	0.462809	0.30783	0.388758	0.502992	0.293729	0.19429	0.485192	0.418564	0.615412	0.439456	0.489589	0.387569	0.270055	0.388476	0.244723	0.470362	0.482777	0.485147	0.46511	0.397558	0.495291	0.439716	0.356673	0.532645	0.346113	0.520697	0.601697	0.28663	0.461876	0.403361	0.327764	0.5117	0.417728	0.586158	0.522073	0.454789	0.612885	0.488168	0.394146	0.262394	0.574867	0.506141	0.379684
0.375	0.541667	0.541667	724	0.83666	0.983192	0.752773	0.24617	0.310659	0.351096	0.570879	0.295117	0.276207	0.40852	0.449083	0.42801	0.440109	0.437668	0.443893	0.381082	0.472495	0.395611	0.397379	0.398351	0.381614	0.507528	0.409189	0.436835	0.469547	0.53657	0.425464	0.352246	0.39569	0.365493	0.335602	0.399825	0.251379	0.420284	0.481347	0.476839	0.485224	0.478111	0.443889	0.423693	0.423335	0.187533	0.556247	0.393306	0.57591	0.366192
0.541667	0.791667	0.625	726	0.752773	0.408248	0.83666	0.345709	0.478275	0.206402	0.545867	0.376655	0.238855	0.289855	0.474376	0.699563	0.447473	0.472689	0.509184	0.363643	0.399077	0.38697	0.497966	0.29699	0.351864	0.55951	0.444164	0.299908	0.414249	0.613019	0.446298	0.334692	0.551505	0.573228	0.295071	0.464875	0.259363	0.407338	0.437481	0.445909	0.472794	0.501767	0.439989	0.52583	0.296932	0.484268	0.288162	0.33543	0.395691	0.558953
0.0833333	0.208333	0.75	727	0.516398	0.752773	0.894427	0.571169	0.3982	0.427518	0.526599	0.359727	0.351847	0.421833	0.39572	0.566189	0.459718	0.489625	0.562438	0.436372	0.354273	0.29455	0.377628	0.367495	0.356013	0.456257	0.50312	0.357247	0.408497	0.431606	0.425439	0.438856	0.294669	0.428013	0.392734	0.236771	0.348807	0.570137	0.431401	0.474169	0.515903	0.46397	0.43013	0.570797	0.46306	0.425536	0.401635	0.51392	0.618169	0.541958
0.708333	0.791667	0.291667	728	0.408248	0.752773	0.408248	0.322878	0.310125	0.294075	0.536973	0.345621	0.258426	0.411034	0.501733	0.417485	0.502075	0.459209	0.490152	0.492108	0.58106	0.446128	0.414839	0.359708	0.365376	0.391022	0.431456	0.349971	0.611383	0.481906	0.456179	0.274185	0.437213	0.580399	0.283547	0.474312	0.24002	0.480667	0.471905	0.314561	0.534901	0.421178	0.485815	0.451932	0.367837	0.419428	0.469016	0.556004	0.431899	0.475873
0.5	0.125	0.666667	729	0.632456	0.547723	0.816497	0.440628	0.313247	0.390426	0.555389	0.277138	0.313683	0.442568	0.423491	0.535357	0.348029	0.478342	0.438787	0.400932	0.380573	0.33018	0.433579	0.38256	0.328342	0.467836	0.438333	0.557596	0.51539	0.554326	0.516814	0.351636	0.431312	0.46783	0.294351	0.446891	0.410871	0.504403	0.50157	0.443797	0.401535	0.437337	0.365517	0.368563	0.242823	0.47333	0.493015	0.302097	0.511017	0.567571
0.666667	0.791667	0.5	730	0.516398	0.408248	0.894427	0.382964	0.389745	0.395262	0.455325	0.386304	0.300789	0.363898	0.455705	0.29957	0.440749	0.482947	0.393336	0.369589	0.480247	0.402823	0.371381	0.403159	0.395265	0.37431	0.536771	0.460167	0.375703	0.551472	0.417201	0.407138	0.375746	0.48864	0.385421	0.428365	0.330638	0.504875	0.439412	0.387483	0.488935	0.518927	0.376404	0.387401	0.408206	0.499944	0.585666	0.425375	0.618483	0.515548
0.875	0.791667	0.25	731	0.547723	0.752773	1.09545	0.330825	0.502703	0.411121	0.477097	0.349247	0.363799	0.305616	0.484667	0.457996	0.448707	0.422232	0.489295	0.393876	0.438858	0.431959	0.475814	0.425464	0.443579	0.476449	0.436061	0.475548	0.444958	0.522333	0.425266	0.362698	0.490147	0.527064	0.292894	0.286814	0.342053	0.476796	0.470996	0.334767	0.450497	0.508519	0.310744	0.512823	0.395558	0.481703	0.482112	0.506737	0.444401	0.53742
0.375	0.0833333	0.708333	732	0.83666	0.516398	1.16905	0.521335	0.239235	0.359626	0.506135	0.265449	0.317843	0.301859	0.383604	0.427952	0.331719	0.482764	0.448872	0.374431	0.344472	0.490202	0.57509	0.509146	0.29452	0.387808	0.614073	0.376027	0.487599	0.410204	0.491516	0.431741	0.410198	0.487633	0.239446	0.503996	0.406441	0.233546	0.350434	0.0418355	0.889956	0.484105	0.361023	0.391434	0.325808	0.508448	0.595169	0.288435	0.503823	0.64774
0.458333	0.166667	0.666667	733	0.752773	0.516398	1.0328	0.404532	0.216295	0.418458	0.257209	0.167596	0.343583	0.353242	0.317201	0.317618	0.539578	0.454143	0.63005	0.374465	0.506885	0.503113	0.525982	0.367273	0.252433	0.394103	0.505573	0.545219	0.598595	0.485819	0.522506	0.264794	0.551256	0.475172	0.37914	0.508646	0.211159	0.402339	0.541554	0.484706	0.355416	0.560406	0.511869	0.60631	0.490969	0.442058	0.210906	0.554612	0.399761	0.536555
0.25	0.0833333	0.666667	734	0.632456	0.516398	1.36626	0.529628	0.285406	0.30025	0.654674	0.322458	0.337552	0.538195	0.486033	0.401232	0.461427	0.35528	0.404882	0.318799	0.597643	0.315516	0.49063	0.351917	0.453383	0.453277	0.5686	0.411548	0.546317	0.459004	0.524179	0.408177	0.472557	0.487567	0.228143	0.268909	0.276156	0.369033	0.482023	0.180966	0.495906	0.574219	0.396205	0.467909	0.344074	0.391322	0.3097	0.478979	0.517157	0.470691
0.458333	0.375	0.833333	735	1.16905	0.83666	0.516398	0.40108	0.288713	0.511987	0.567158	0.358612	0.244227	0.141105	0.587312	0.426153	0.56587	0.417691	0.417798	0.402668	0.44569	0.437527	0.29857	0.358228	0.395186	0.544739	0.410263	0.364408	0.418637	0.552664	0.370324	0.262322	0.459609	0.369655	0.214798	0.457679	0.378928	0.543406	0.350654	0.537858	0.442821	0.649641	0.286901	0.535613	0.504752	0.66206	0.580261	0.602545	0.641663	0.668031
0.375	0.166667	0.833333	736	1.04881	0.516398	0.816497	0.354008	0.435132	0.293133	0.304597	0.160771	0.200447	0.410269	0.507597	0.583791	0.442365	0.344746	0.592141	0.322924	0.412481	0.452971	0.540077	0.296503	0.342338	0.491642	0.534538	0.404249	0.429825	0.529676	0.350899	0.431762	0.492618	0.566254	0.362485	0.305677	0.361146	0.406183	0.554868	0.260789	0.516237	0.563263	0.273009	0.466598	0.451507	0.478238	0.601022	0.384695	0.468338	0.315803
0.333333	0.166667	0.791667	737	1.0328	0.516398	0.752773	0.507694	0.384583	0.382934	0.521525	0.413622	0.272118	0.385291	0.399848	0.435398	0.455017	0.493195	0.363021	0.339146	0.37028	0.426428	0.465461	0.437628	0.378007	0.463653	0.442197	0.478392	0.535619	0.410959	0.526169	0.3117	0.404387	0.512356	0.321036	0.526715	0.209743	0.382217	0.500638	0.371076	0.463338	0.452957	0.326579	0.41824	0.452309	0.491038	0.378667	0.377172	0.476555	0.464748
0.208333	0.166667	0.583333	739	0.983192	0.516398	1.21106	0.4243	0.343404	0.35178	0.445579	0.371346	0.479256	0.383069	0.481566	0.397449	0.454079	0.463597	0.443153	0.387254	0.438298	0.410493	0.419601	0.497065	0.433184	0.422481	0.485722	0.33024	0.447366	0.514861	0.511723	0.315498	0.465577	0.464431	0.299611	0.381054	0.297168	0.505693	0.414709	0.476524	0.492281	0.563189	0.496367	0.492846	0.572344	0.301604	0.443433	0.299732	0.515754	0.578288
0.375	0.125	0.666667	740	1.04881	0.547723	1.36626	0.306013	0.265177	0.42482	0.53691	0.343687	0.367322	0.404115	0.443729	0.484425	0.48058	0.501595	0.500801	0.429536	0.342776	0.411363	0.380454	0.390256	0.384854	0.463673	0.344803	0.501931	0.425491	0.529148	0.459574	0.318775	0.400352	0.538923	0.273862	0.317086	0.31736	0.474925	0.386794	0.367415	0.441888	0.624744	0.325429	0.592363	0.231564	0.346709	0.582832	0.602446	0.476606	0.641688
0.291667	0.583333	0.583333	742	0.408248	0.816497	0.816497	0.537755	0.315217	0.293834	0.641116	0.39772	0.392793	0.398644	0.455325	0.413929	0.401468	0.515564	0.425592	0.417218	0.409627	0.403378	0.452729	0.457294	0.342307	0.443629	0.393052	0.393944	0.466414	0.482635	0.35015	0.402861	0.433537	0.604972	0.321386	0.200453	0.447844	0.528496	0.424338	0.309862	0.548771	0.546137	0.335849	0.54563	0.395637	0.618974	0.549797	0.246213	0.483396	0.530117
0.416667	0.458333	0.625	743	0.816497	0.983192	1.22474	0.440733	0.378054	0.481683	0.408398	0.276893	0.363262	0.34785	0.443748	0.438793	0.427885	0.492711	0.498949	0.378682	0.430791	0.468898	0.38226	0.426225	0.413848	0.456883	0.329674	0.37828	0.456139	0.519132	0.539827	0.301627	0.39704	0.598908	0.331095	0.406322	0.32928	0.322954	0.60609	0.283076	0.538171	0.475683	0.434603	0.390295	0.433593	0.538246	0.375009	0.524735	0.47418	0.540298
0.875	0.916667	0.0833333	745	0.547723	0.516398	0.516398	0.217282	0.307319	0.364045	0.414153	0.360239	0.247407	0.368168	0.436467	0.393164	0.457375	0.508349	0.478733	0.322428	0.45071	0.521088	0.335361	0.382163	0.369745	0.504887	0.462297	0.515263	0.57694	0.520886	0.415503	0.358767	0.304413	0.255227	0.322663	0.293543	0.342111	0.326459	0.300916	0.0904053	0.364738	0.601039	0.27459	0.582997	0.499118	0.38521	0.465477	0.421547	0.344812	0.372712
0.791667	0.791667	0.208333	746	0.408248	0.752773	0.408248	0.196722	0.471767	0.392311	0.542758	0.310973	0.314566	0.438074	0.435998	0.43548	0.352384	0.412268	0.455487	0.321556	0.318874	0.386292	0.349797	0.368628	0.52866	0.528903	0.36726	0.426985	0.476394	0.494877	0.546885	0.426406	0.327268	0.463615	0.410444	0.459401	0.234259	0.391484	0.563	0.564426	0.504786	0.488537	0.436831	0.574863	0.306028	0.56565	0.288823	0.542825	0.527667	0.372926
0.416667	0.125	0.791667	747	0.816497	0.547723	0.752773	0.44661	0.293232	0.272619	0.298434	0.380065	0.403593	0.341426	0.479774	0.279426	0.411672	0.375091	0.494462	0.34813	0.619624	0.40503	0.485409	0.412333	0.553658	0.546664	0.442927	0.397131	0.552426	0.595674	0.550494	0.308324	0.483705	0.624083	0.344867	0.488315	0.284542	0.644867	0.52406	0.556502	0.42167	0.459801	0.401145	0.474895	0.504349	0.555512	0.432161	0.428201	0.504226	0.435515
0.666667	0.583333	0.708333	748	1.21106	1.36626	0.752773	0.293904	0.318247	0.492601	0.459153	0.308172	0.365994	0.371651	0.515191	0.505581	0.55545	0.661729	0.481238	0.467027	0.33343	0.433689	0.256212	0.427494	0.254709	0.439995	0.641336	0.240741	0.403139	0.355676	0.559359	0.444391	0.536816	0.62023	0.254292	0.363387	0.259428	0.436581	0.36764	0.474723	0.535234	0.587936	0.230717	0.504149	0.396955	0.167762	0.266765	0.437513	0.594522	0.385255
0.416667	0.666667	0.666667	749	1.0328	1.0328	0.816497	0.222414	0.352468	0.385825	0.495132	0.386953	0.33645	0.322895	0.455925	0.475323	0.411718	0.493125	0.411203	0.32344	0.407715	0.412175	0.348442	0.395432	0.381365	0.475521	0.278608	0.519812	0.529075	0.520313	0.492173	0.462991	0.404471	0.490317	0.224087	0.24551	0.246104	0.313522	0.540364	0.527255	0.381762	0.466435	0.36138	0.67264	0.448138	0.678585	0.46673	0.213904	0.717337	0.388279
0.291667	0.541667	0.625	750	0.983192	1.32916	1.04881	0.26521	0.327041	0.362125	0.481527	0.395828	0.371846	0.309437	0.479206	0.394009	0.445423	0.502547	0.474545	0.322761	0.387136	0.402111	0.401057	0.520337	0.543186	0.505512	0.442653	0.389506	0.473379	0.531879	0.438049	0.307917	0.467051	0.496214	0.383998	0.430247	0.382941	0.48033	0.426388	0.471797	0.520955	0.461614	0.369207	0.538398	0.306367	0.468663	0.507211	0.44527	0.375041	0.36216
0.625	0.375	0.416667	752	0.83666	0.83666	1.50555	0.30007	0.335891	0.37415	0.449006	0.290862	0.413686	0.374803	0.494677	0.54987	0.466286	0.456354	0.462726	0.452364	0.395408	0.3301	0.357048	0.380521	0.360518	0.434811	0.243973	0.456822	0.461214	0.323213	0.533753	0.490965	0.380582	0.50633	0.301454	0.431759	0.353322	0.36679	0.3055	0.397358	0.416141	0.462416	0.293008	0.488183	0.605483	0.315078	0.355628	0.314635	0.533648	0.496065
0.791667	0.791667	0.208333	754	1.16905	0.408248	1.16905	0.256924	0.263841	0.376447	0.452253	0.389079	0.315261	0.32806	0.422438	0.453321	0.32381	0.430247	0.645646	0.374208	0.288621	0.309272	0.493428	0.348984	0.471421	0.497393	0.306997	0.4695	0.543201	0.532356	0.236769	0.394799	0.392321	0.505061	0.296886	0.442702	0.288123	0.397941	0.625997	0.401533	0.429396	0.514006	0.529576	0.505424	0.367276	0.419781	0.448386	0.461327	0.542824	0.442682
0.833333	0.458333	0.75	760	0.816497	0.983192	1.26491	0.247292	0.35047	0.43257	0.475732	0.133097	0.438086	0.356942	0.461834	0.48811	0.546225	0.446013	0.470866	0.406571	0.613244	0.370913	0.471038	0.396866	0.466333	0.462582	0.412703	0.401632	0.319279	0.327963	0.436263	0.377377	0.483444	0.483907	0.350937	0.431842	0.282958	0.31051	0.441051	0.401125	0.513937	0.506556	0.296797	0.669504	0.269096	0.6138	0.452876	0.41543	0.529186	0.534844
0.291667	0.791667	0.375	762	0.983192	0.752773	1.22474	0.343451	0.37457	0.462333	0.388358	0.379227	0.410221	0.348747	0.572541	0.423088	0.363028	0.463101	0.545678	0.410561	0.332228	0.402894	0.466441	0.367053	0.465765	0.429695	0.337378	0.255991	0.520327	0.53862	0.508414	0.260224	0.494768	0.591283	0.317303	0.423012	0.323742	0.422305	0.0991728	0.39465	0.64242	0.409244	0.413372	0.408423	0.406173	0.436913	0.386313	0.39732	0.608715	0.490193
0.875	0.791667	0.5	764	0.547723	0.408248	0.632456	0.385585	0.427182	0.446065	0.514421	0.348559	0.466436	0.400161	0.549029	0.498928	0.473344	0.446359	0.436671	0.294205	0.419492	0.311927	0.587402	0.422488	0.368467	0.460984	0.296078	0.413726	0.547473	0.508446	0.53149	0.278421	0.316946	0.559632	0.298626	0.383277	0.337486	0.496401	0.403952	0.443932	0.590793	0.53665	0.369148	0.404045	0.479615	0.455577	0.446737	0.503593	0.423675	0.496695
0.666667	0.458333	0.75	768	1.0328	0.752773	0.632456	0.444807	0.30816	0.278646	0.356497	0.478456	0.270658	0.389644	0.541923	0.4063	0.417759	0.403352	0.496663	0.381956	0.495325	0.368316	0.541066	0.381287	0.447669	0.513007	0.272213	0.477482	0.359398	0.539477	0.526033	0.346429	0.352513	0.600758	0.29149	0.508549	0.38931	0.378408	0.504283	0.414178	0.324177	0.466553	0.445785	0.507794	0.482832	0.351201	0.371073	0.345813	0.476235	0.558787
0.666667	0.541667	0.75	771	1.0328	0.983192	1.09545	0.347067	0.357013	0.313551	0.52136	0.439803	0.309836	0.383203	0.48749	0.398913	0.524866	0.398358	0.477426	0.352633	0.376248	0.387469	0.359881	0.398355	0.400282	0.596445	0.358191	0.403202	0.506774	0.476749	0.350691	0.272925	0.346534	0.434328	0.294698	0.415957	0.373936	0.43484	0.536694	0.399198	0.412685	0.432806	0.58186	0.534588	0.309161	0.528443	0.512531	0.489257	0.40619	0.595231
0.875	0.916667	0.833333	772	0.547723	0.516398	0.816497	0.316475	0.473869	0.478538	0.48939	0.290471	0.12754	0.169029	0.63767	0.481413	0.508815	0.483776	0.433101	0.37953	0.376961	0.364603	0.602159	0.354303	0.457012	0.623172	0.476763	0.332477	0.462695	0.481153	0.600428	0.313217	0.339189	0.378585	0.364032	0.421558	0.317427	0.500219	0.470376	0.257278	0.53508	0.522507	0.252515	0.475968	0.567666	0.465127	0.497319	0.513154	0.346285	0.608051
0.208333	0.5	0.666667	775	0.752773	0.894427	0.516398	0.474156	0.478348	0.25361	0.48941	0.3052	0.338419	0.31918	0.410017	0.449987	0.422131	0.475998	0.368875	0.361364	0.438021	0.435032	0.455055	0.411342	0.416318	0.511027	0.413101	0.340868	0.426661	0.547791	0.502588	0.378991	0.38061	0.510638	0.298797	0.307414	0.279159	0.492265	0.272197	0.520027	0.520123	0.438523	0.381134	0.415035	0.42261	0.324486	0.376617	0.49415	0.325307	0.537581
1	1	0.0416667	776	0	0	0.408248	0.256043	0.336975	0.469288	0.434941	0.361842	0.483265	0.341477	0.716008	0.408987	0.406654	0.415809	0.318783	0.4848	0.349555	0.456332	0.26765	0.509061	0.507577	0.512966	0.603964	0.478937	0.567985	0.397721	0.329715	0.346247	0.453736	0.632764	0.367723	0.509008	0.36715	0.724399	0.44565	0.242141	0.654541	0.569227	0.43994	0.581642	0.52069	0.133279	0.521787	0.495257	0.709188	0.291255
0.625	0.375	0.75	777	0.547723	0.83666	0.632456	0.404107	0.378321	0.462709	0.374006	0.423684	0.232453	0.472103	0.707437	0.177367	0.45843	0.308755	0.678382	0.260826	0.527404	0.440368	0.733733	0.500082	0.548208	0.346645	0.593061	0.618264	0.12244	0.432963	0.589568	0.569835	0.324425	0.782132	0.149632	0.399515	0.326205	0.563849	0.50077	0.357173	0.542908	0.446475	0.458198	0.42638	0.289347	0.2465	0.338414	0.530327	0.413488	0.545937
0.541667	0.166667	0.791667	778	0.983192	0.516398	0.752773	0.328979	0.452012	0.199229	0.629324	0.347433	0.349091	0.343264	0.547275	0.53903	0.377466	0.548619	0.513047	0.396594	0.6461	0.437139	0.468585	0.298119	0.354252	0.547839	0.342352	0.419998	0.619119	0.354377	0.449789	0.273676	0.389449	0.451593	0.351679	0.306776	0.310743	0.366347	0.330541	0.37586	0.583747	0.59007	0.396719	0.520603	0.323864	0.212888	0.511152	0.526265	0.568395	0.490909
0.916667	0.833333	0.458333	779	0.516398	0.816497	1.16905	0.248094	0.488017	0.407239	0.446381	0.387588	0.393381	0.303799	0.512639	0.479051	0.634413	0.467586	0.433142	0.43798	0.531057	0.394911	0.3682	0.344147	0.39851	0.478941	0.399859	0.39401	0.426164	0.531475	0.494876	0.313995	0.399776	0.469476	0.33334	0.371817	0.336359	0.395445	0.322704	0.384761	0.401252	0.484465	0.340455	0.5352	0.380694	0.311231	0.494956	0.442786	0.491301	0.569248
0.791667	0.458333	0.5	780	0.752773	0.983192	1.54919	0.28604	0.332915	0.331804	0.579579	0.372245	0.320653	0.405399	0.436438	0.437595	0.643413	0.376822	0.465756	0.447093	0.705988	0.29655	0.639057	0.402091	0.390043	0.397387	0.517883	0.232665	0.444258	0.524896	0.479377	0.413646	0.46739	0.220683	0.328909	0.282601	0.292606	0.523504	0.296061	0.30284	0.500214	0.622592	0.41288	0.579925	0.488829	0.431789	0.589756	0.354732	0.328749	0.413185
0.208333	0.666667	0.666667	781	0.752773	1.36626	0.816497	0.538747	0.415656	0.470908	0.366497	0.382903	0.527083	0.397262	0.476459	0.413522	0.5325	0.493802	0.554778	0.432982	0.557871	0.252451	0.33073	0.338915	0.297063	0.431847	0.454249	0.636684	0.487999	0.552705	0.503033	0.305168	0.456059	0.447101	0.245748	0.462461	0.476963	0.596679	0.257392	0.344698	0.426898	0.557389	0.289748	0.447679	0.423127	0.463	0.404941	0.447127	0.409295	0.6194
0.666667	0.0833333	0.625	782	0.816497	0.516398	1.22474	0.318482	0.245603	0.417686	0.389737	0.355814	0.296043	0.298774	0.544528	0.470189	0.56262	0.4541	0.430145	0.280809	0.389679	0.307718	0.593526	0.273051	0.41217	0.40946	0.340641	0.365525	0.433298	0.589618	0.621968	0.399601	0.407861	0.693542	0.246084	0.416275	0.368654	0.459549	0.394027	0.546098	0.541219	0.547874	0.355322	0.457488	0.515839	0.394917	0.392403	0.565494	0.445912	0.441904
0.708333	0.875	0.125	783	0.752773	0.83666	0.547723	0.249841	0.592332	0.299304	0.547696	0.362174	0.408255	0.335853	0.454225	0.517598	0.541561	0.40392	0.380671	0.359413	0.488163	0.290158	0.348185	0.397084	0.394972	0.435189	0.466362	0.304002	0.55849	0.425833	0.53276	0.285385	0.397104	0.522933	0.299394	0.490774	0.205503	0.391166	0.362212	0.431017	0.49474	0.41638	0.566761	0.466943	0.423874	0.681869	0.478593	0.357608	0.41924	0.579086
0.5	0.166667	0.583333	784	0.894427	0.516398	1.0328	0.334302	0.292477	0.316643	0.481603	0.304854	0.365739	0.366811	0.473764	0.328992	0.454609	0.429287	0.379208	0.424754	0.476133	0.384099	0.478579	0.432464	0.419114	0.491937	0.453056	0.416216	0.508975	0.586434	0.428843	0.364813	0.412702	0.49477	0.303879	0.279881	0.381559	0.511073	0.4429	0.346978	0.471913	0.52462	0.375627	0.582071	0.347138	0.38151	0.395583	0.412613	0.560069	0.435555
0.583333	0.5	0.708333	787	0.516398	1.26491	0.408248	0.365079	0.329151	0.259217	0.24944	0.174518	0.280253	0.408845	0.358871	0.448414	0.581286	0.49438	0.448117	0.449578	0.580334	0.479453	0.440834	0.540865	0.324987	0.40943	0.346801	0.400843	0.390514	0.629162	0.381733	0.398077	0.276033	0.385555	0.277372	0.52715	0.349307	0.492086	0.648794	0.394918	0.549896	0.358351	0.252868	0.538862	0.357711	0.357188	0.491554	0.453716	0.639458	0.431938
0.625	0.583333	0.5	788	1.3784	1.0328	0.632456	0.459335	0.320354	0.404581	0.556025	0.409209	0.353359	0.325298	0.452556	0.433117	0.403334	0.437603	0.433296	0.277981	0.431639	0.461741	0.471311	0.333652	0.433423	0.548957	0.363319	0.406421	0.407324	0.48571	0.571041	0.376561	0.364705	0.397603	0.26014	0.221008	0.274989	0.510404	0.496596	0.37855	0.607151	0.494053	0.305497	0.535063	0.33495	0.650282	0.419941	0.334781	0.459697	0.527001
0.375	0.666667	0.666667	789	0.83666	1.36626	0.516398	0.354651	0.332142	0.259978	0.376497	0.35801	0.215482	0.363079	0.332488	0.337267	0.402291	0.392815	0.62577	0.432464	0.571306	0.38574	0.387182	0.320696	0.436151	0.486127	0.446802	0.499173	0.368905	0.482183	0.367502	0.459631	0.569306	0.424438	0.333115	0.439784	0.316248	0.477969	0.433031	0.372702	0.351194	0.53254	0.38644	0.381348	0.377515	0.343521	0.462939	0.491835	0.370419	0.418368
0.833333	0.875	0.541667	791	0.516398	0.547723	0.983192	0.354939	0.377026	0.338349	0.462012	0.46383	0.423751	0.381434	0.39286	0.483843	0.465035	0.505689	0.391562	0.36447	0.55777	0.38321	0.441346	0.390709	0.39948	0.502072	0.425107	0.399427	0.46513	0.498191	0.493055	0.394795	0.384518	0.529452	0.345551	0.397635	0.342628	0.499476	0.378178	0.35998	0.400685	0.507361	0.368471	0.507328	0.369507	0.523259	0.449345	0.41924	0.454093	0.526072
0.208333	0.166667	0.833333	792	0.752773	0.516398	0.816497	0.37521	0.492306	0.331086	0.515137	0.319821	0.176258	0.249611	0.500822	0.544366	0.335214	0.420682	0.488491	0.395033	0.352378	0.358393	0.40641	0.43406	0.463669	0.492209	0.363213	0.390133	0.540063	0.428668	0.454103	0.352788	0.449597	0.45941	0.314309	0.31392	0.335896	0.508123	0.387571	0.489677	0.49199	0.555219	0.423676	0.583055	0.498514	0.372666	0.424532	0.705212	0.560762	0.521417
0.5	0.125	0.708333	793	0.632456	0.547723	0.983192	0.324063	0.415835	0.336325	0.550645	0.338547	0.257006	0.386805	0.500763	0.335839	0.483639	0.433762	0.475432	0.444076	0.484558	0.40575	0.448906	0.390544	0.364408	0.494138	0.457106	0.422068	0.497007	0.531341	0.6017	0.304307	0.47721	0.517899	0.372871	0.411741	0.35902	0.57157	0.541667	0.413215	0.566195	0.493188	0.373341	0.407803	0.543073	0.341862	0.467429	0.507542	0.424172	0.546049
0.5	0.666667	0.75	794	1.26491	1.36626	0.894427	0.311196	0.38208	0.223648	0.455484	0.479719	0.307399	0.562134	0.492023	0.618609	0.64153	0.399663	0.577411	0.466842	0.469666	0.509032	0.426264	0.334578	0.328197	0.383792	0.278007	0.548892	0.420879	0.454367	0.324645	0.355626	0.628505	0.415643	0.336965	0.232678	0.379442	0.386948	0.417338	0.347542	0.55002	0.53887	0.483738	0.609733	0.611386	0.219638	0.305628	0.614053	0.514785	0.768085
0.916667	0.333333	0.583333	795	0.516398	0.516398	1.21106	0.357079	0.441215	0.410702	0.603968	0.390067	0.266257	0.273989	0.407397	0.443161	0.476347	0.456554	0.497098	0.503637	0.38139	0.350418	0.345821	0.450276	0.464458	0.45557	0.390259	0.391646	0.613466	0.567878	0.616503	0.395175	0.554841	0.547296	0.313673	0.386431	0.324964	0.514011	0.512993	0.420111	0.540239	0.452179	0.639798	0.482697	0.479089	0.698792	0.629274	0.534157	0.502928	0.554691
0.333333	0.208333	0.875	796	1.0328	0.752773	0.547723	0.583735	0.315412	0.396356	0.428992	0.516622	0.385485	0.448037	0.336944	0.513017	0.395532	0.448011	0.47519	0.187953	0.267699	0.323639	0.584464	0.441916	0.400082	0.459852	0.389194	0.448349	0.538157	0.503063	0.386401	0.442546	0.363689	0.535714	0.275672	0.371746	0.321023	0.557705	0.63857	0.481935	0.49323	0.427036	0.288204	0.410155	0.431509	0.568532	0.511031	0.550516	0.44114	0.378356
0.375	0.75	0.75	798	0.83666	0.894427	0.632456	0.342033	0.393276	0.295039	0.509144	0.299952	0.35769	0.50433	0.560173	0.464792	0.427732	0.45012	0.485024	0.323508	0.400987	0.34094	0.403194	0.409048	0.392134	0.482192	0.386183	0.412762	0.492088	0.46914	0.517742	0.359482	0.450705	0.552756	0.340568	0.358097	0.310449	0.454795	0.351224	0.370852	0.476134	0.480158	0.515465	0.538113	0.429195	0.427178	0.329462	0.362134	0.571057	0.490617
0.541667	0.291667	0.875	799	1.16905	1.47196	0.83666	0.396235	0.30799	0.42443	0.464278	0.258369	0.448743	0.363596	0.461452	0.25758	0.42288	0.390329	0.359758	0.353506	0.251364	0.384379	0.375744	0.500944	0.367481	0.477767	0.538975	0.468218	0.337331	0.423639	0.416304	0.322114	0.490562	0.537583	0.227311	0.22471	0.196828	0.480747	0.578461	0.317657	0.545774	0.738882	0.39636	0.463877	0.569463	0.384317	0.420737	0.404696	0.467816	0.400513
0.291667	0.666667	0.583333	800	0.408248	0.516398	1.0328	0.515889	0.287025	0.458985	0.51035	0.392025	0.392551	0.411298	0.453369	0.539099	0.436836	0.493169	0.443752	0.360274	0.503693	0.496566	0.351444	0.421647	0.439741	0.415863	0.386072	0.527878	0.45965	0.398047	0.608104	0.427627	0.248254	0.501099	0.300726	0.398233	0.391633	0.272042	0.412516	0.663633	0.523536	0.390142	0.345501	0.291173	0.330283	0.484989	0.383852	0.42542	0.645599	0.755626
0.541667	0.708333	0.791667	801	1.32916	1.47196	0.752773	0.437528	0.314584	0.519888	0.376626	0.415302	0.208783	0.372575	0.448969	0.484604	0.606271	0.521108	0.529743	0.452868	0.554431	0.137602	0.487985	0.570881	0.331042	0.429414	0.374539	0.338191	0.535213	0.492481	0.53722	0.43199	0.376844	0.546495	0.325219	0.656706	0.347288	0.541339	0.438161	0.265458	0.602222	0.507064	0.168894	0.543546	0.48243	0.448679	0.518254	0.525056	0.431787	0.58363
0.458333	0.5	0.708333	802	1.16905	1.09545	0.752773	0.409441	0.377986	0.452404	0.559583	0.364668	0.275543	0.276826	0.310022	0.358981	0.468731	0.533611	0.455204	0.381779	0.476905	0.410655	0.315945	0.407115	0.471121	0.503351	0.316831	0.461437	0.538625	0.498343	0.565251	0.350211	0.474394	0.568909	0.322986	0.39265	0.290289	0.470923	0.457156	0.370782	0.511204	0.54933	0.490668	0.577701	0.535161	0.445221	0.48298	0.448629	0.528556	0.476879
0.958333	0.708333	0.833333	803	0.408248	1.16905	0.516398	0.273484	0.420478	0.359996	0.46822	0.38644	0.37326	0.316055	0.442778	0.37987	0.490329	0.532198	0.339712	0.392428	0.371974	0.501676	0.404465	0.392265	0.41809	0.462333	0.460407	0.520422	0.509541	0.606512	0.50198	0.337928	0.338075	0.449107	0.258574	0.39001	0.343565	0.448187	0.591287	0.292694	0.558975	0.470713	0.338148	0.569112	0.589781	0.270089	0.436557	0.44456	0.501123	0.401061
0.166667	0.208333	0.75	806	0.516398	0.408248	0	0.422185	0.351799	0.42918	0.569987	0.383983	0.420119	0.406255	0.485523	0.386261	0.436298	0.453664	0.466518	0.297799	0.433347	0.441566	0.383677	0.449534	0.491035	0.479535	0.421993	0.398378	0.341416	0.404623	0.446579	0.484383	0.423189	0.563366	0.221186	0.349256	0.260963	0.456866	0.503157	0.482393	0.440342	0.48885	0.426514	0.307853	0.48507	0.443283	0.391397	0.499035	0.445513	0.558192
0.5	0.666667	0.333333	807	0.894427	1.36626	1.0328	0.42538	0.38193	0.425293	0.53379	0.404129	0.289659	0.364484	0.484671	0.458719	0.353686	0.469294	0.449958	0.33263	0.539527	0.408486	0.466257	0.416206	0.364396	0.479016	0.487083	0.367202	0.607868	0.397924	0.443566	0.261999	0.438927	0.475124	0.25587	0.302066	0.235685	0.574145	0.465466	0.315789	0.469882	0.534488	0.436468	0.432542	0.437303	0.467683	0.458868	0.358258	0.472658	0.416622
0.375	0.416667	0.708333	810	1.04881	1.0328	0.752773	0.373132	0.392311	0.534238	0.634267	0.320784	0.448577	0.411877	0.355405	0.489442	0.369533	0.41884	0.423272	0.394299	0.405613	0.424169	0.384892	0.655444	0.177806	0.410535	0.513852	0.360192	0.337878	0.486298	0.476826	0.360473	0.350135	0.39117	0.356537	0.466851	0.366047	0.149686	0.535062	0.54686	0.558489	0.405999	0.343398	0.582634	0.538993	0.558429	0.365936	0.471756	0.587185	0.417892
0.708333	0.291667	0.791667	814	0.752773	0.752773	0.752773	0.258909	0.416501	0.487799	0.462122	0.23447	0.24952	0.266875	0.388636	0.605537	0.390975	0.488052	0.399604	0.462615	0.351709	0.401746	0.606804	0.455102	0.435188	0.445022	0.460841	0.4851	0.407164	0.590154	0.495181	0.341857	0.357462	0.490273	0.303519	0.356042	0.283301	0.500392	0.375367	0.391809	0.507836	0.584367	0.513777	0.4708	0.251519	0.476442	0.467405	0.499147	0.475322	0.360072
0.5	0.791667	0.541667	815	0.894427	0.408248	0.752773	0.335365	0.427193	0.376301	0.457672	0.380725	0.317456	0.291853	0.462105	0.524654	0.529409	0.450704	0.476808	0.288867	0.38777	0.341072	0.610818	0.383417	0.337998	0.321277	0.662746	0.505395	0.419308	0.412936	0.526552	0.420727	0.414992	0.443219	0.287863	0.472707	0.381619	0.437931	0.408583	0.209369	0.513806	0.516611	0.401647	0.444771	0.536128	0.303708	0.617144	0.672575	0.48898	0.438526
0.583333	0.541667	0.75	816	1.21106	0.983192	0.632456	0.390407	0.32227	0.377291	0.378003	0.309394	0.209532	0.331522	0.458081	0.449709	0.48474	0.440698	0.568898	0.37478	0.493324	0.431703	0.471332	0.314885	0.396988	0.450536	0.57747	0.387052	0.549071	0.408898	0.553032	0.230448	0.398052	0.465496	0.413751	0.374626	0.398549	0.527697	0.331669	0.339252	0.482435	0.506297	0.386444	0.394565	0.411299	0.415248	0.353741	0.419843	0.359704	0.350682
0.208333	0.208333	0.791667	817	0.752773	0.752773	0.752773	0.361909	0.345355	0.290968	0.584958	0.288577	0.404578	0.520641	0.517913	0.500014	0.492161	0.449909	0.389229	0.371096	0.442772	0.373466	0.405421	0.437141	0.426584	0.444532	0.329534	0.528167	0.47763	0.437087	0.315518	0.378059	0.54119	0.616734	0.280892	0.279469	0.343749	0.474786	0.365719	0.274624	0.516898	0.404752	0.306187	0.560284	0.581234	0.519669	0.413578	0.663762	0.418936	0.6071
0.416667	0.75	0.458333	821	0.516398	0.632456	0.983192	0.343247	0.336465	0.39788	0.410738	0.291724	0.367938	0.397612	0.53287	0.464914	0.406654	0.435179	0.56302	0.354208	0.390599	0.419684	0.456135	0.398554	0.45266	0.432745	0.49565	0.436235	0.492987	0.570669	0.447742	0.292145	0.38621	0.506293	0.277672	0.383113	0.331901	0.431763	0.5968	0.44166	0.466441	0.534599	0.465375	0.515909	0.425363	0.428857	0.431373	0.493845	0.45773	0.481207
0.666667	0.583333	0.666667	822	0.516398	0.816497	0.516398	0.347977	0.362239	0.248434	0.555266	0.330352	0.428085	0.447586	0.495497	0.590831	0.485043	0.497007	0.47346	0.34478	0.440911	0.336826	0.411967	0.401206	0.45172	0.399506	0.524348	0.325075	0.503497	0.557253	0.473716	0.410791	0.465231	0.522849	0.230775	0.415072	0.344281	0.42198	0.438868	0.455554	0.506868	0.45879	0.383961	0.49444	0.431092	0.45935	0.44486	0.491995	0.490562	0.432344
0.958333	0.333333	0.625	823	0.408248	1.0328	1.51658	0.21804	0.315616	0.352676	0.597103	0.299801	0.299979	0.401126	0.481794	0.361627	0.353861	0.521887	0.602765	0.350147	0.419871	0.3192	0.491838	0.501463	0.414939	0.474056	0.438339	0.445769	0.509184	0.489418	0.419628	0.24095	0.508418	0.576615	0.406135	0.373758	0.368475	0.393783	0.511526	0.339809	0.444343	0.515332	0.479682	0.455128	0.318795	0.301074	0.490956	0.295853	0.417286	0.737861
0.25	0.375	0.791667	824	0.632456	1.04881	0.752773	0.543999	0.218389	0.356102	0.348009	0.341421	0.364942	0.446553	0.394394	0.322441	0.440262	0.493343	0.467227	0.44372	0.561772	0.468279	0.481221	0.389506	0.348933	0.556008	0.339794	0.436013	0.422949	0.485312	0.547252	0.314363	0.464888	0.545804	0.316725	0.520085	0.474003	0.449599	0.521384	0.421721	0.597682	0.458407	0.424468	0.418319	0.51086	0.46977	0.486351	0.312858	0.43756	0.35098
0.333333	0.291667	0.75	827	1.0328	0.983192	0.632456	0.426984	0.420932	0.449629	0.571341	0.323243	0.144113	0.436078	0.516078	0.467139	0.506386	0.590227	0.300227	0.329469	0.50549	0.396608	0.415231	0.302787	0.355401	0.405586	0.496197	0.249524	0.453633	0.48169	0.629288	0.412754	0.37408	0.350358	0.271184	0.531725	0.22483	0.530774	0.414477	0.32544	0.452609	0.457284	0.371012	0.531396	0.46374	0.353364	0.59561	0.289935	0.509016	0.537712
0.5	0.583333	0.458333	829	0.894427	1.21106	0.983192	0.378767	0.38569	0.347359	0.386637	0.322169	0.374957	0.411837	0.486808	0.443775	0.257921	0.458627	0.538145	0.324452	0.400069	0.441922	0.408096	0.41849	0.409842	0.499102	0.404693	0.412412	0.399565	0.502701	0.43057	0.303492	0.427002	0.480649	0.197989	0.376362	0.389347	0.345327	0.375846	0.433783	0.459058	0.37053	0.355751	0.443828	0.428037	0.147327	0.383891	0.42811	0.604586	0.365431
0.666667	0.875	0.791667	830	0.816497	0.547723	0.408248	0.274234	0.288178	0.271288	0.54318	0.362329	0.205595	0.380848	0.55339	0.423947	0.408258	0.431001	0.342169	0.359626	0.2184	0.465218	0.355726	0.429694	0.446656	0.457944	0.352442	0.465194	0.350897	0.60425	0.517083	0.381809	0.43541	0.48879	0.318085	0.291046	0.291819	0.437887	0.385288	0.481443	0.494921	0.616371	0.381381	0.498958	0.383452	0.276196	0.444913	0.354713	0.483956	0.401819
0.958333	0.833333	0.125	831	0.408248	0.516398	0.83666	0.143056	0.382192	0.397636	0.569849	0.323133	0.366103	0.331111	0.431351	0.308324	0.512005	0.53508	0.57701	0.242449	0.503669	0.464805	0.558343	0.441307	0.293472	0.553045	0.374235	0.370844	0.556286	0.488014	0.462369	0.320239	0.380923	0.386427	0.318262	0.393523	0.260279	0.480327	0.393115	0.292504	0.533679	0.55499	0.391243	0.643369	0.397358	0.365153	0.428081	0.448588	0.435669	0.416468
0.583333	0.708333	0.458333	832	0.816497	0.408248	0.752773	0.410514	0.319888	0.37564	0.400706	0.397866	0.445697	0.411493	0.458976	0.589794	0.39473	0.517647	0.450469	0.392411	0.554842	0.43564	0.464508	0.381917	0.332691	0.445722	0.438631	0.379498	0.545743	0.564481	0.428909	0.341269	0.538536	0.549371	0.351481	0.404274	0.342643	0.448829	0.369091	0.340227	0.539967	0.449083	0.59927	0.424395	0.360755	0.312752	0.486041	0.454126	0.441082	0.527386
0.333333	0.416667	0.708333	833	0.816497	1.21106	0.408248	0.427245	0.448396	0.220317	0.238526	0.402676	0.342425	0.36446	0.650775	0.579233	0.39214	0.532914	0.332575	0.410005	0.496308	0.422343	0.475858	0.449296	0.356014	0.441316	0.524428	0.444645	0.43203	0.606592	0.488716	0.445703	0.288922	0.561646	0.287172	0.392946	0.401127	0.570679	0.444386	0.391309	0.434888	0.473564	0.528922	0.351416	0.458555	0.416973	0.417467	0.41786	0.561158	0.474151
0.625	0.416667	0.791667	835	1.3784	1.36626	0.408248	0.320902	0.274729	0.257197	0.486914	0.246892	0.280651	0.335009	0.359863	0.505791	0.321411	0.286949	0.431785	0.289419	0.519018	0.369862	0.551327	0.284955	0.492489	0.402496	0.409769	0.298021	0.362267	0.418513	0.535419	0.281077	0.343862	0.549187	0.335963	0.268639	0.312156	0.53428	0.432483	0.405887	0.406947	0.484812	0.520886	0.546013	0.472622	0.494979	0.586282	0.804691	0.663079	0.360339
0.875	0.75	0.541667	836	0.547723	1.09545	1.16905	0.266905	0.350862	0.325169	0.633746	0.354209	0.408251	0.409661	0.50556	0.398582	0.458759	0.48083	0.487014	0.4746	0.343509	0.349824	0.474062	0.49922	0.423792	0.499536	0.375263	0.499935	0.514939	0.489084	0.470801	0.287632	0.470366	0.441895	0.318115	0.353109	0.365255	0.454482	0.349865	0.47814	0.576593	0.449296	0.527474	0.501699	0.531705	0.324525	0.443955	0.437903	0.584336	0.507885
0.416667	0.208333	0.75	837	1.36626	0.408248	0.894427	0.402268	0.513257	0.391776	0.35537	0.292659	0.423409	0.30484	0.484575	0.553538	0.428556	0.515237	0.518944	0.500334	0.410185	0.612793	0.336914	0.439149	0.457835	0.560786	0.380437	0.374097	0.518775	0.543566	0.5139	0.433683	0.425815	0.497115	0.275294	0.366446	0.269493	0.592119	0.461445	0.294668	0.355248	0.552394	0.465107	0.387435	0.308678	0.509604	0.281613	0.375816	0.719471	0.758181
0.625	0.5	0.5	838	0.547723	0.894427	1.09545	0.333152	0.352706	0.531422	0.470635	0.356524	0.378374	0.387347	0.393128	0.626001	0.340491	0.515357	0.434001	0.485107	0.339472	0.333266	0.387241	0.379207	0.410785	0.422049	0.38571	0.419967	0.422747	0.465766	0.598504	0.297842	0.477811	0.537652	0.375383	0.290608	0.394085	0.445606	0.467662	0.41879	0.432244	0.382286	0.484131	0.587603	0.278408	0.464917	0.522994	0.371507	0.370424	0.627246
0.291667	0.125	0.75	840	0.752773	0.547723	1.09545	0.45614	0.39013	0.319094	0.63822	0.28738	0.436376	0.339437	0.457365	0.433372	0.465367	0.421251	0.532571	0.341499	0.379739	0.470542	0.426331	0.424693	0.364284	0.426857	0.362637	0.457477	0.519853	0.372772	0.551905	0.366468	0.318493	0.539192	0.255032	0.381163	0.354154	0.376731	0.458657	0.461157	0.496372	0.318063	0.606461	0.484444	0.362768	0.348679	0.383782	0.426616	0.414374	0.36046
0.291667	0.416667	0.875	841	1.16905	1.21106	0.547723	0.361556	0.270263	0.252777	0.429123	0.401248	0.334015	0.31681	0.537621	0.505341	0.499553	0.369076	0.331844	0.393265	0.345734	0.415601	0.500447	0.445415	0.359893	0.464405	0.363173	0.45623	0.513667	0.448236	0.493862	0.410017	0.389329	0.524978	0.332214	0.401144	0.315381	0.423652	0.603755	0.444429	0.58267	0.506027	0.341635	0.375421	0.531504	0.491543	0.474816	0.603967	0.537526	0.57805
0.541667	0.708333	0.541667	843	0.983192	0.408248	0.752773	0.273991	0.449113	0.324029	0.446197	0.34256	0.188736	0.434214	0.60952	0.456228	0.32757	0.55863	0.351721	0.360009	0.518867	0.447099	0.43821	0.390229	0.423529	0.481796	0.542155	0.477913	0.509496	0.593439	0.535125	0.320503	0.450706	0.611444	0.319899	0.284719	0.393099	0.485952	0.46362	0.434994	0.511579	0.452612	0.572598	0.456052	0.360644	0.469977	0.503661	0.52026	0.550012	0.440023
0.583333	0.333333	0.75	845	1.21106	1.0328	0.894427	0.533359	0.423681	0.116757	0.321826	0.370687	0.342376	0.290825	0.553858	0.552185	0.548218	0.552615	0.467998	0.438823	0.402863	0.221984	0.337731	0.346096	0.437254	0.475412	0.472964	0.500116	0.481189	0.481331	0.57418	0.405167	0.459834	0.565322	0.243463	0.428119	0.4077	0.674466	0.508933	0.42724	0.74801	0.532208	0.375892	0.549025	0.38234	0.499224	0.393373	0.431657	0.468683	0.637078
0.416667	0.666667	0.625	846	0.516398	0.816497	0.83666	0.406909	0.219585	0.352658	0.257906	0.4101	0.279543	0.376614	0.392003	0.512482	0.318921	0.424708	0.572524	0.333992	0.609108	0.402559	0.358716	0.36591	0.404356	0.379731	0.408306	0.305013	0.563814	0.48326	0.373787	0.181181	0.595733	0.568817	0.316766	0.393068	0.270491	0.321053	0.413125	0.565495	0.491355	0.490166	0.318254	0.475196	0.358853	0.311806	0.484989	0.530385	0.430467	0.450003
0.416667	0.25	0.875	848	0.816497	0	0.547723	0.36202	0.391959	0.251746	0.505804	0.32487	0.297327	0.489626	0.505312	0.404852	0.465558	0.48454	0.36297	0.364588	0.328065	0.321405	0.48415	0.412994	0.390239	0.468135	0.482516	0.460321	0.375244	0.528762	0.53538	0.439146	0.385983	0.495	0.266871	0.340557	0.385438	0.505821	0.472162	0.366389	0.550877	0.538264	0.377496	0.528691	0.381177	0.48231	0.424275	0.416563	0.459314	0.483242
0.333333	0.666667	0.458333	849	0.516398	0.816497	1.16905	0.375872	0.43716	0.310685	0.631785	0.420205	0.224122	0.268406	0.604991	0.450678	0.510138	0.485176	0.412814	0.453418	0.448915	0.356405	0.520047	0.400633	0.320083	0.460356	0.393049	0.295399	0.426336	0.470238	0.492327	0.335718	0.369941	0.56417	0.260437	0.396096	0.325777	0.587674	0.344803	0.406993	0.574929	0.497778	0.48237	0.481618	0.343449	0.434339	0.443702	0.379312	0.439104	0.619045
0.208333	0.166667	0.833333	850	0.752773	0.516398	0.816497	0.450734	0.433282	0.261878	0.697392	0.332542	0.281593	0.336315	0.424873	0.511156	0.367641	0.456016	0.477682	0.395763	0.392896	0.494761	0.448966	0.387913	0.388186	0.533968	0.401385	0.412831	0.4085	0.404856	0.463523	0.318492	0.474558	0.575275	0.384841	0.460029	0.469174	0.437815	0.34236	0.460368	0.500113	0.319127	0.322428	0.416221	0.363613	0.188838	0.482516	0.329027	0.438614	0.490047
0.125	0.375	0.791667	852	0.547723	1.3784	0.408248	0.461104	0.365092	0.312508	0.681243	0.376775	0.351757	0.37762	0.471248	0.412597	0.601183	0.508211	0.474809	0.460656	0.357601	0.301228	0.369197	0.444094	0.372956	0.489926	0.621271	0.481992	0.427681	0.540279	0.484405	0.397058	0.459273	0.452641	0.425628	0.373176	0.260737	0.603978	0.519182	0.506595	0.470243	0.485529	0.347573	0.524652	0.385521	0.401302	0.359186	0.576701	0.68134	0.401576
0.208333	0.0833333	0.791667	854	0.408248	0.516398	0.752773	0.374816	0.325101	0.238887	0.510296	0.336688	0.331931	0.420859	0.424698	0.428502	0.40402	0.478138	0.48686	0.408647	0.325019	0.388207	0.345903	0.473218	0.511021	0.472174	0.488598	0.39869	0.414913	0.546422	0.507	0.350699	0.414457	0.496447	0.336532	0.279835	0.480764	0.481562	0.501957	0.40565	0.420207	0.448802	0.239237	0.567974	0.437746	0.426254	0.512511	0.502558	0.506434	0.395322
0.25	0.291667	0.791667	855	0.632456	0.752773	0.752773	0.406198	0.40935	0.415812	0.328212	0.390091	0.315328	0.257924	0.461127	0.356524	0.370479	0.41095	0.656535	0.336558	0.474615	0.359676	0.490047	0.452473	0.525102	0.327986	0.327452	0.440575	0.512906	0.536881	0.434332	0.334249	0.443715	0.353716	0.290494	0.319992	0.36892	0.556418	0.560227	0.501006	0.489111	0.544328	0.618831	0.505881	0.363912	0.439534	0.464164	0.377995	0.488496	0.525156
0.416667	0.708333	0.583333	858	0.516398	0.752773	1.0328	0.354412	0.397289	0.403002	0.301159	0.372558	0.363439	0.319788	0.433453	0.431687	0.489901	0.395501	0.566716	0.42819	0.335807	0.269367	0.548792	0.35292	0.35496	0.38785	0.483139	0.302508	0.494994	0.516571	0.354723	0.468351	0.396957	0.577279	0.24863	0.424006	0.367465	0.336792	0.329767	0.509094	0.524031	0.477638	0.344153	0.47897	0.45285	0.317111	0.446308	0.502673	0.32351	0.548374
0.625	0.625	0.541667	859	0.547723	1.04881	1.47196	0.400277	0.31807	0.335033	0.484121	0.39554	0.301538	0.457829	0.566236	0.375529	0.417723	0.51362	0.436593	0.29037	0.418776	0.331715	0.499865	0.420526	0.308459	0.481644	0.443257	0.379097	0.468674	0.540382	0.57796	0.441325	0.341306	0.369702	0.325844	0.36382	0.49272	0.428128	0.567672	0.28705	0.498922	0.49709	0.449549	0.579748	0.393021	0.346377	0.602212	0.565108	0.538458	0.637447
0.166667	0.625	0.75	860	0.516398	0.83666	0.632456	0.428654	0.254849	0.41766	0.438395	0.314809	0.371134	0.436301	0.475733	0.476913	0.405933	0.420709	0.38322	0.425166	0.430081	0.329948	0.495796	0.518725	0.321495	0.424347	0.412813	0.389063	0.442921	0.465712	0.39615	0.411361	0.433092	0.622614	0.293642	0.348612	0.432716	0.379387	0.448491	0.246285	0.579063	0.452814	0.383292	0.54471	0.311676	0.419341	0.332421	0.46216	0.377058	0.471475
0.0416667	0.208333	0.708333	861	0.408248	0.408248	0.408248	0.442546	0.362813	0.441619	0.527622	0.278352	0.282445	0.352014	0.351044	0.544802	0.497244	0.492792	0.372771	0.411506	0.414368	0.386541	0.448592	0.400137	0.476794	0.517375	0.578687	0.395346	0.506335	0.453136	0.491234	0.310742	0.472796	0.339993	0.291812	0.355979	0.368362	0.500695	0.377882	0.393419	0.519767	0.471612	0.552247	0.396649	0.427141	0.356005	0.460751	0.475704	0.562562	0.387188
0.333333	0.583333	0.75	862	0.516398	1.0328	0.632456	0.37327	0.312394	0.339379	0.500254	0.363964	0.29305	0.320241	0.525184	0.391338	0.529833	0.436648	0.452588	0.44026	0.583192	0.224826	0.520806	0.474	0.324722	0.454988	0.506801	0.410896	0.580401	0.448235	0.515039	0.257079	0.516236	0.419869	0.401329	0.294177	0.373791	0.382919	0.515495	0.448968	0.644665	0.605437	0.582483	0.407825	0.557899	0.421638	0.406526	0.446457	0.415093	0.554552
0.291667	0.583333	0.625	863	0.408248	0.816497	0.83666	0.497021	0.430075	0.305063	0.294957	0.38698	0.43151	0.27344	0.567374	0.463124	0.530992	0.439491	0.430902	0.388051	0.307456	0.360604	0.412994	0.437194	0.372549	0.538754	0.360681	0.450858	0.511171	0.503215	0.561646	0.182885	0.524668	0.421712	0.299273	0.422338	0.350152	0.395054	0.473765	0.51903	0.475302	0.612107	0.425215	0.605486	0.475133	0.388533	0.303347	0.313148	0.397765	0.347651
0.958333	0.875	0.0833333	864	0.408248	0.83666	0.516398	0.179729	0.455175	0.375275	0.5567	0.346088	0.227596	0.489251	0.555769	0.452479	0.434466	0.415853	0.416017	0.40101	0.467462	0.329383	0.286244	0.467993	0.474683	0.549401	0.394061	0.417126	0.49658	0.453643	0.579275	0.308612	0.39881	0.377695	0.325772	0.544026	0.337473	0.486141	0.451472	0.318289	0.510761	0.45699	0.6076	0.628505	0.394307	0.301677	0.529182	0.351301	0.534853	0.420654
0.333333	0.75	0.833333	866	1.0328	1.09545	0.516398	0.407229	0.479563	0.341935	0.465561	0.429109	0.280277	0.371293	0.483746	0.439125	0.503208	0.448873	0.418307	0.464342	0.444192	0.362142	0.484376	0.389745	0.401472	0.513014	0.408363	0.267246	0.369876	0.454191	0.476792	0.418303	0.450195	0.443515	0.326538	0.451219	0.304992	0.408216	0.465726	0.390642	0.53428	0.600266	0.602403	0.52577	0.425664	0.46787	0.273325	0.329683	0.607069	0.483249
0.791667	0.916667	0.333333	867	0.408248	0.516398	1.21106	0.272524	0.319628	0.385114	0.532057	0.369719	0.325119	0.424258	0.412532	0.42444	0.441391	0.48665	0.458972	0.412049	0.442957	0.359638	0.487458	0.496484	0.428747	0.447944	0.395832	0.4965	0.498085	0.576788	0.485956	0.419361	0.423149	0.594612	0.285321	0.344804	0.298756	0.470621	0.513761	0.315086	0.567016	0.524977	0.413932	0.585139	0.519194	0.458464	0.345106	0.421534	0.527664	0.505782
0.75	0.833333	0.291667	868	0.632456	1.21106	0.752773	0.32516	0.401821	0.446408	0.517098	0.349183	0.371957	0.332583	0.411911	0.514353	0.54757	0.429857	0.392924	0.457861	0.379109	0.330151	0.429763	0.426762	0.447922	0.531694	0.333368	0.537488	0.557787	0.430181	0.569905	0.302707	0.346172	0.516473	0.27393	0.318988	0.326723	0.452103	0.466894	0.350003	0.44636	0.378202	0.343404	0.458478	0.320941	0.579671	0.398441	0.427794	0.460967	0.457705
0.666667	0.666667	0.666667	869	0.516398	0.516398	0.516398	0.382409	0.299406	0.44613	0.551938	0.248427	0.196309	0.296504	0.411722	0.441841	0.601929	0.395916	0.408183	0.315195	0.381919	0.281193	0.537871	0.331724	0.438266	0.525023	0.462964	0.453932	0.495309	0.506948	0.540089	0.403422	0.407918	0.595676	0.289312	0.467307	0.406214	0.417629	0.30765	0.508393	0.368406	0.482838	0.391075	0.404908	0.401863	0.475008	0.578575	0.553248	0.432135	0.467514
0.625	0.75	0.5	870	0.83666	0.632456	1.09545	0.32525	0.384166	0.362532	0.57615	0.359323	0.281672	0.365642	0.411406	0.38212	0.494214	0.475259	0.431502	0.452732	0.520315	0.363378	0.337243	0.410115	0.324908	0.403351	0.434444	0.483886	0.455266	0.494752	0.514042	0.277773	0.446813	0.571691	0.326817	0.374881	0.27948	0.384834	0.392388	0.394281	0.474681	0.5019	0.434262	0.462651	0.530913	0.384387	0.543893	0.357375	0.555791	0.463292
0.375	0.0833333	0.75	871	0.83666	0.516398	1.09545	0.504213	0.372047	0.275565	0.62484	0.383411	0.478077	0.371816	0.353665	0.549475	0.40483	0.408063	0.473352	0.467722	0.45036	0.400553	0.430102	0.273695	0.352579	0.385976	0.426553	0.43985	0.50258	0.452741	0.522694	0.368425	0.359762	0.332995	0.305002	0.496778	0.311423	0.523509	0.41271	0.378757	0.506225	0.530053	0.392896	0.395418	0.43956	0.37625	0.421182	0.4317	0.406099	0.387231
0.208333	0.166667	0.75	873	0.408248	0.816497	0.632456	0.452662	0.332009	0.322564	0.49156	0.469918	0.25535	0.372587	0.428819	0.437557	0.535343	0.386315	0.490937	0.411665	0.556968	0.352722	0.446783	0.363544	0.39569	0.458863	0.439468	0.486873	0.466515	0.452856	0.515864	0.380558	0.314632	0.356051	0.375375	0.341956	0.395355	0.436942	0.49528	0.502216	0.48359	0.494592	0.311972	0.440807	0.353532	0.368006	0.303165	0.425975	0.334602	0.442027
0.166667	0.166667	0.875	874	0.816497	0.516398	0.547723	0.46168	0.414793	0.394234	0.573009	0.407716	0.199346	0.37311	0.605429	0.433837	0.374249	0.583643	0.499824	0.352676	0.356874	0.353288	0.541617	0.452584	0.411089	0.438186	0.432955	0.292947	0.457605	0.420396	0.611056	0.378135	0.490286	0.490538	0.30205	0.404986	0.182052	0.363768	0.301979	0.404926	0.456149	0.441587	0.332492	0.345442	0.730559	0.648752	0.361391	0.515564	0.575096	0.548128
0.541667	0.125	0.875	875	0.983192	0.547723	0.83666	0.505551	0.365872	0.296604	0.545518	0.187969	0.35696	0.236414	0.628717	0.406654	0.428186	0.551906	0.54072	0.349261	0.525263	0.489884	0.614024	0.397023	0.337045	0.596313	0.48445	0.340753	0.595485	0.370497	0.445453	0.366304	0.487449	0.496031	0.209156	0.249888	0.325949	0.45988	0.368222	0.572725	0.482261	0.624687	0.546544	0.631562	0.58186	0.35841	0.609316	0.422032	0.48538	0.389315
0.208333	0.458333	0.791667	876	0.408248	0.983192	0.408248	0.407323	0.334738	0.420027	0.452779	0.458982	0.284904	0.360219	0.447908	0.443748	0.40031	0.496272	0.461738	0.339373	0.37887	0.400607	0.362953	0.369983	0.462899	0.481068	0.297177	0.386321	0.450298	0.402152	0.491829	0.277724	0.431506	0.578016	0.298722	0.470924	0.463105	0.492249	0.496524	0.322368	0.449188	0.455457	0.452491	0.578599	0.441821	0.644363	0.51207	0.46668	0.452773	0.704716
0.75	0.916667	0.25	877	0.632456	0.516398	0.894427	0.324468	0.300938	0.342109	0.721282	0.27121	0.310071	0.419704	0.351823	0.500872	0.704069	0.458996	0.562608	0.288958	0.794981	0.45693	0.546095	0.249442	0.41961	0.416955	0.474472	0.269313	0.50632	0.341922	0.535014	0.408697	0.390668	0.411509	0.325288	0.144951	0.318753	0.710838	0.553674	0.503617	0.540864	0.355161	0.419868	0.419752	0.461439	0.243481	0.395393	0.342753	0.55095	0.437114
0.25	0.375	0.708333	878	0.632456	0.83666	0.983192	0.374712	0.366292	0.308458	0.528371	0.373938	0.372485	0.296319	0.464005	0.490995	0.529046	0.425498	0.550248	0.386209	0.4533	0.384083	0.403739	0.41307	0.316554	0.450177	0.491336	0.411297	0.524014	0.460697	0.478533	0.299202	0.386967	0.560466	0.281738	0.307331	0.348984	0.611503	0.536926	0.378766	0.466209	0.56712	0.426468	0.490902	0.451098	0.404235	0.47277	0.736902	0.493625	0.487705
0.625	0.5	0.583333	879	0.547723	0.894427	1.21106	0.409645	0.490934	0.311084	0.545027	0.3144	0.339626	0.415936	0.471736	0.560047	0.451505	0.515324	0.372464	0.423818	0.453877	0.404171	0.465243	0.499593	0.503025	0.525067	0.281123	0.391823	0.463129	0.594773	0.424327	0.316881	0.403746	0.531446	0.319846	0.551331	0.190675	0.498768	0.477552	0.422369	0.563891	0.436121	0.47878	0.533707	0.240071	0.372848	0.50106	0.434716	0.51327	0.586595
0.833333	0.708333	0.333333	880	0.816497	0.983192	1.36626	0.319573	0.464776	0.367327	0.619844	0.310966	0.300588	0.423739	0.513668	0.418865	0.327987	0.554482	0.163901	0.382936	0.34498	0.301326	0.299231	0.437476	0.475768	0.428401	0.494649	0.375765	0.409733	0.571957	0.469841	0.391462	0.564146	0.587809	0.287496	0.139001	0.366536	0.367463	0.458516	0.371812	0.498413	0.511464	0.60883	0.555186	0.487553	0.405003	0.444871	0.708834	0.558973	0.506724
0.583333	0.291667	0.625	881	0.816497	0.408248	0.83666	0.496289	0.207589	0.434488	0.484094	0.212931	0.276265	0.342072	0.34767	0.480773	0.446333	0.453009	0.488121	0.430183	0.524469	0.443345	0.369722	0.394092	0.391272	0.437909	0.442961	0.397954	0.600397	0.559336	0.53699	0.415136	0.446185	0.603606	0.34693	0.431227	0.244763	0.440151	0.179674	0.361569	0.331807	0.576075	0.451273	0.600812	0.417013	0.451989	0.45225	0.364909	0.42582	0.503097
0.666667	0.25	0.75	885	1.0328	0.894427	0.632456	0.382425	0.324559	0.250557	0.476186	0.469808	0.255075	0.466964	0.364285	0.508524	0.410486	0.463463	0.481657	0.418617	0.525436	0.508121	0.509238	0.428966	0.423211	0.364496	0.386848	0.38059	0.632049	0.536053	0.544517	0.308219	0.322282	0.614394	0.237414	0.36614	0.35798	0.560219	0.456492	0.453873	0.417041	0.47177	0.414388	0.703531	0.281386	0.294135	0.480903	0.29433	0.534232	0.639533
0.25	0.125	0.791667	887	0.632456	0.547723	0.752773	0.435577	0.461088	0.339739	0.484442	0.269393	0.439161	0.435262	0.430102	0.434217	0.472517	0.467503	0.526078	0.403943	0.448628	0.347488	0.525181	0.40557	0.378036	0.450472	0.476549	0.413182	0.602228	0.500264	0.398289	0.304385	0.386958	0.474583	0.286261	0.43478	0.321701	0.57188	0.376784	0.349751	0.446305	0.477527	0.470292	0.392181	0.477645	0.529779	0.532804	0.46451	0.583682	0.371841
0.125	0.541667	0.625	888	0.547723	0.752773	0.547723	0.540572	0.401379	0.374945	0.5206	0.394189	0.356724	0.433128	0.447583	0.502379	0.565191	0.449845	0.447078	0.388084	0.334727	0.386436	0.514545	0.513055	0.448054	0.431871	0.392349	0.286243	0.483795	0.399035	0.430482	0.331759	0.365747	0.461478	0.29927	0.477355	0.192795	0.435441	0.489682	0.600312	0.318834	0.454397	0.512084	0.532959	0.427318	0.465243	0.690051	0.697813	0.435054	0.493938
0.5	0.75	0.458333	890	0.894427	0	0.983192	0.402346	0.367348	0.473988	0.423158	0.284271	0.412534	0.479661	0.40517	0.402573	0.546858	0.568985	0.699813	0.406848	0.460814	0.266907	0.66234	0.200165	0.578304	0.534587	0.613083	0.431758	0.213889	0.514765	0.367186	0.255964	0.474539	0.407407	0.435528	0.306729	0.36682	0.476337	0.81106	0.474435	0.541178	0.622593	0.511548	0.498708	0.402703	0.232301	0.35191	0.669623	0.591619	0.169862
0.458333	0.458333	0.416667	891	1.16905	1.16905	1.21106	0.27729	0.399793	0.279107	0.606641	0.367973	0.323607	0.380815	0.476195	0.472205	0.462455	0.486466	0.504218	0.33192	0.517089	0.440506	0.470952	0.365125	0.41469	0.44546	0.481097	0.31328	0.489934	0.494603	0.574375	0.421702	0.410095	0.529325	0.315059	0.321355	0.327421	0.433261	0.437457	0.508675	0.503378	0.532391	0.405442	0.425854	0.448483	0.350085	0.374413	0.41241	0.4132	0.589614
0.333333	0.25	0.666667	896	0.516398	0	0.816497	0.310065	0.269945	0.313537	0.589387	0.369055	0.350701	0.433438	0.504172	0.443748	0.443753	0.508094	0.460607	0.431063	0.408963	0.414385	0.480287	0.47728	0.428634	0.593723	0.360479	0.360843	0.377458	0.445059	0.508066	0.484558	0.357082	0.47522	0.39826	0.33085	0.349037	0.577549	0.532692	0.266416	0.450107	0.473966	0.349851	0.481133	0.390093	0.454315	0.502254	0.302681	0.424346	0.431058
0.625	0.541667	0.708333	897	0.83666	0.983192	0.983192	0.430266	0.324865	0.279907	0.252107	0.338324	0.411882	0.418893	0.525443	0.389918	0.427282	0.485124	0.468237	0.421469	0.490043	0.41034	0.509723	0.354108	0.42114	0.555943	0.401547	0.358499	0.478028	0.52399	0.420434	0.348685	0.362428	0.515979	0.284148	0.314959	0.434213	0.524165	0.525492	0.723585	0.498584	0.447763	0.439157	0.560452	0.632539	0.366121	0.63151	0.366269	0.5929	0.346234
0.416667	0.125	0.833333	901	0.816497	0.547723	0.516398	0.341466	0.299161	0.440791	0.633605	0.237935	0.326045	0.359207	0.473694	0.263362	0.451657	0.424709	0.390748	0.502443	0.46114	0.370318	0.342975	0.425105	0.373402	0.519301	0.343161	0.487715	0.492227	0.484675	0.416821	0.419652	0.362474	0.360461	0.316449	0.34472	0.347126	0.466492	0.507886	0.338508	0.547164	0.392284	0.446654	0.330022	0.480334	0.535478	0.528434	0.50104	0.310006	0.479258
0.833333	0.791667	0.5	902	0.516398	0.752773	1.09545	0.414647	0.396234	0.41322	0.600134	0.420821	0.266975	0.454193	0.530171	0.426083	0.415393	0.400381	0.528304	0.340254	0.443908	0.419929	0.517896	0.381578	0.388412	0.509139	0.511446	0.417889	0.499823	0.540725	0.483262	0.417336	0.407413	0.528531	0.303102	0.423249	0.299412	0.433375	0.494144	0.451416	0.468134	0.382128	0.474571	0.415964	0.359682	0.350537	0.411191	0.458332	0.527381	0.392342
0.375	0.208333	0.791667	903	1.04881	0.408248	0.408248	0.358614	0.411352	0.424754	0.430786	0.332977	0.337673	0.248225	0.518355	0.51635	0.533431	0.414258	0.386413	0.338299	0.451724	0.294266	0.492724	0.37879	0.425902	0.49636	0.407953	0.378213	0.405834	0.574657	0.45593	0.400708	0.461147	0.522555	0.23927	0.398765	0.281309	0.616566	0.45112	0.596045	0.494416	0.429615	0.173723	0.530414	0.592625	0.393866	0.508533	0.565022	0.448044	0.487418
0.625	0.416667	0.583333	907	1.04881	0.516398	1.0328	0.286233	0.368177	0.328805	0.416882	0.35951	0.41914	0.313067	0.462614	0.432354	0.423801	0.453429	0.487729	0.381787	0.463267	0.461893	0.422562	0.395601	0.392413	0.4872	0.375435	0.519105	0.461749	0.525185	0.418628	0.325648	0.407834	0.528598	0.235631	0.410662	0.362771	0.493423	0.381932	0.390114	0.374013	0.581489	0.497959	0.473875	0.553201	0.481469	0.399119	0.483812	0.418129	0.656606
0.5	0.458333	0.5	909	0.894427	0.983192	1.09545	0.422154	0.285611	0.339271	0.52789	0.342519	0.364596	0.349466	0.441367	0.491277	0.478339	0.436255	0.433781	0.371255	0.372648	0.39494	0.463402	0.492748	0.372591	0.397297	0.45443	0.430072	0.461553	0.503109	0.50009	0.357727	0.343528	0.526268	0.291219	0.315541	0.326117	0.491036	0.38773	0.512917	0.435613	0.527897	0.456431	0.478501	0.444763	0.471425	0.429094	0.373256	0.454755	0.45942
0.291667	0.333333	0.791667	910	1.16905	0.816497	0.408248	0.365017	0.379353	0.33031	0.635109	0.243127	0.347486	0.377313	0.52476	0.405188	0.631359	0.413174	0.393654	0.361605	0.459567	0.329235	0.485106	0.443093	0.383527	0.508275	0.519246	0.409687	0.431032	0.477163	0.512595	0.372933	0.46466	0.455138	0.339266	0.496949	0.340783	0.435771	0.554283	0.214153	0.554294	0.423415	0.634812	0.46155	0.353624	0.386198	0.433928	0.588928	0.629751	0.47753
0.5	0.666667	0.708333	911	0.894427	0.516398	1.16905	0.328736	0.406966	0.243623	0.388987	0.45081	0.43296	0.297974	0.412657	0.560664	0.468728	0.481253	0.524171	0.372925	0.509904	0.333097	0.418511	0.395735	0.355047	0.515255	0.610551	0.349653	0.497661	0.485708	0.528619	0.536472	0.478928	0.429555	0.389531	0.31234	0.360073	0.528023	0.667466	0.284723	0.450166	0.490757	0.383406	0.645761	0.504489	0.694713	0.500201	0.386488	0.39566	0.342781
0.291667	0.208333	0.75	916	1.16905	0.983192	0.894427	0.410792	0.511064	0.536852	0.486515	0.279117	0.443231	0.276642	0.557128	0.580491	0.483404	0.419551	0.486717	0.296756	0.462351	0.343655	0.513024	0.410321	0.316147	0.451395	0.381646	0.474473	0.372614	0.481839	0.461987	0.35685	0.41706	0.411654	0.288816	0.393998	0.30699	0.422874	0.519575	0.441245	0.44987	0.48295	0.47039	0.529782	0.430691	0.332053	0.429524	0.419718	0.532865	0.403749
0.416667	0.291667	0.666667	917	0.816497	0.983192	0.816497	0.346622	0.543432	0.473538	0.513543	0.437396	0.191189	0.373189	0.481769	0.433998	0.437711	0.484724	0.392511	0.361612	0.527549	0.381639	0.277736	0.36078	0.409155	0.498163	0.388935	0.403593	0.427152	0.434191	0.45551	0.285637	0.551935	0.698336	0.337145	0.343243	0.232015	0.48047	0.355343	0.522548	0.51448	0.469698	0.567603	0.53835	0.639041	0.385464	0.374246	0.339158	0.493854	0.369671
0.0833333	0.208333	0.791667	918	0.816497	0.408248	0.752773	0.565815	0.465302	0.389577	0.453516	0.420637	0.3128	0.305381	0.467143	0.406911	0.505907	0.467804	0.445772	0.40631	0.443183	0.487522	0.540576	0.442778	0.433921	0.500684	0.33366	0.4077	0.49621	0.515839	0.448273	0.298142	0.495573	0.538715	0.30984	0.280697	0.306245	0.522763	0.405787	0.426755	0.542345	0.409476	0.377294	0.543726	0.581491	0.424238	0.504066	0.549305	0.470755	0.465535
0.416667	0.208333	0.708333	919	0.516398	0.752773	1.16905	0.33757	0.414959	0.289373	0.552791	0.35392	0.285121	0.359613	0.560161	0.407773	0.451399	0.474306	0.46901	0.35025	0.407818	0.371173	0.329783	0.460242	0.42476	0.498058	0.417963	0.343932	0.493322	0.529524	0.574779	0.33829	0.317379	0.451731	0.370533	0.28458	0.352204	0.518432	0.348034	0.4377	0.534268	0.518345	0.375069	0.358665	0.453212	0.346025	0.439907	0.352221	0.493977	0.509513
0.208333	0.375	0.666667	920	0.752773	0.83666	0.516398	0.387906	0.383871	0.279483	0.536963	0.35572	0.239075	0.345728	0.575938	0.455597	0.397623	0.39139	0.478681	0.338648	0.44112	0.354237	0.530547	0.422168	0.382245	0.510627	0.410154	0.437096	0.451585	0.437529	0.475296	0.430717	0.414566	0.527372	0.307572	0.380573	0.304234	0.419557	0.424297	0.326628	0.510845	0.519766	0.446407	0.43434	0.455719	0.458737	0.437664	0.499033	0.428299	0.381914
0.458333	0.875	0.458333	921	0.983192	0.547723	0.983192	0.244938	0.29067	0.391302	0.445961	0.383012	0.427537	0.372872	0.541597	0.294173	0.542402	0.446577	0.372738	0.296964	0.552419	0.530544	0.39873	0.478684	0.167968	0.328917	0.152742	0.623299	0.549789	0.647112	0.737961	0.158499	0.550966	0.490139	0.263932	0.392438	0.21564	0.224941	0.486032	0.290575	0.401597	0.462637	0.229509	0.254185	0.878239	0.428447	0.817794	0.51429	0.326164	0.624262
0.416667	0.208333	0.583333	924	0.816497	0.408248	1.21106	0.395525	0.295168	0.402426	0.199327	0.294088	0.259447	0.263759	0.352419	0.581331	0.500845	0.623227	0.603652	0.420653	0.385626	0.391422	0.320906	0.4436	0.346497	0.375791	0.345971	0.346586	0.429587	0.526149	0.486308	0.313034	0.319735	0.535957	0.440625	0.415337	0.254495	0.517812	0.736824	0.290521	0.508164	0.443431	0.425316	0.493014	0.433293	0.526287	0.393363	0.327354	0.677962	0.905577
0.416667	0.416667	0.541667	925	0.816497	0.816497	0.983192	0.432507	0.241803	0.232436	0.412231	0.278888	0.314638	0.345832	0.380211	0.314574	0.458086	0.423625	0.568858	0.445155	0.513758	0.437256	0.430462	0.327671	0.394516	0.510202	0.407674	0.505475	0.479318	0.602713	0.633679	0.350131	0.474662	0.562239	0.230721	0.566556	0.301489	0.371575	0.365497	0.323362	0.506423	0.544088	0.512567	0.489651	0.547714	0.295938	0.555561	0.515334	0.521065	0.503463
0.791667	0.208333	0.458333	926	0.408248	0.408248	1.32916	0.309734	0.326428	0.205986	0.496532	0.37891	0.287618	0.425261	0.392908	0.495327	0.421815	0.455859	0.597357	0.410577	0.526871	0.375824	0.272311	0.527035	0.304052	0.523172	0.188839	0.338979	0.253122	0.214626	0.440845	0.494257	0.422426	0.391607	0.356812	0.0507085	0.301613	0.428703	0.270196	0.294366	0.456155	0.436309	0.0314607	0.42696	0.529801	0.439959	0.421624	0.596618	0.35404	0.77167
0.666667	0.791667	0.291667	927	1.0328	0.408248	1.32916	0.243432	0.22555	0.573914	0.254802	0.190351	0.151954	0.475179	0.462281	0.2523	0.693701	0.478345	0.769917	0.222789	0.457521	0.339185	0.420042	0.429341	0.114343	0.325796	0.55496	0.702704	0.327152	0.445213	0.321029	0.345672	0.497189	0.588503	0.39459	0.604214	0.526065	0.230908	0.0130675	0.53641	0.605943	0.564247	0.431049	0.496605	0.310581	0.379262	0.267819	0.711432	0.59245	0.624033
0.583333	0.583333	0.625	928	0.816497	0.816497	0.83666	0.220844	0.4154	0.255103	0.319763	0.29483	0.540014	0.200224	0.513359	0.455592	0.618496	0.458146	0.413146	0.297138	0.255513	0.470278	0.628256	0.31863	0.250567	0.489576	0.240107	0.509908	0.628248	0.541612	0.644595	0.434751	0.525078	0.450821	0.367798	0.323623	0.385767	0.764835	0.779336	0.498426	0.545672	0.634789	0.66209	0.658617	0.441018	0.43184	0.344375	0.354503	0.289446	0.602689
0.833333	0.791667	0.291667	929	0.516398	0.752773	0.983192	0.256334	0.452062	0.382733	0.499984	0.388125	0.356027	0.324328	0.443396	0.379048	0.475708	0.510945	0.368545	0.398786	0.46179	0.430366	0.435505	0.402516	0.33381	0.492598	0.509922	0.468167	0.378842	0.435887	0.464291	0.337851	0.45165	0.398992	0.279912	0.387733	0.326645	0.563839	0.472166	0.318312	0.518002	0.44266	0.517305	0.399088	0.341488	0.609273	0.470546	0.508263	0.403313	0.607157
0.5	0.125	0.666667	930	0.632456	0.547723	1.0328	0.339391	0.380911	0.215925	0.452575	0.50391	0.38886	0.528828	0.510417	0.570731	0.307513	0.494026	0.454394	0.38459	0.43923	0.397504	0.414055	0.473345	0.455408	0.446663	0.673438	0.413269	0.540043	0.471425	0.463358	0.333168	0.422547	0.417436	0.313123	0.344818	0.266321	0.584398	0.322263	0.562529	0.507114	0.525152	0.55856	0.39326	0.35969	0.403566	0.514134	0.451815	0.556075	0.457767
0.458333	0.333333	0.708333	932	0.752773	0.516398	0.408248	0.422783	0.456706	0.337469	0.661432	0.337697	0.286174	0.384605	0.472889	0.423009	0.492468	0.393387	0.552431	0.362285	0.386446	0.398172	0.517793	0.405901	0.363338	0.489034	0.391049	0.452797	0.287257	0.536775	0.501575	0.23582	0.544778	0.505845	0.202802	0.312615	0.383858	0.485561	0.366322	0.435824	0.360347	0.561856	0.465798	0.417566	0.404875	0.405936	0.370084	0.487691	0.511571	0.53618
0.666667	0.25	0.666667	934	0.516398	0	0.816497	0.269065	0.356371	0.357346	0.513597	0.323542	0.322894	0.457848	0.563603	0.395392	0.462178	0.360272	0.561265	0.470774	0.364205	0.474232	0.636077	0.401378	0.554669	0.403334	0.585865	0.395095	0.475102	0.63627	0.2503	0.446047	0.560422	0.322671	0.360274	0.46728	0.139231	0.624591	0.247472	0.41063	0.518812	0.492789	0.590642	0.386781	0.497752	0.370992	0.576252	0.722738	0.564736	0.449697
0.875	0.833333	0.25	935	0.547723	0.816497	0.632456	0.260467	0.456121	0.270898	0.661426	0.480558	0.267053	0.353572	0.505162	0.457038	0.384856	0.507708	0.706961	0.435324	0.56636	0.313137	0.459882	0.439901	0.427269	0.49075	0.473399	0.445142	0.480137	0.446007	0.448818	0.416144	0.447127	0.507116	0.326029	0.317841	0.315418	0.424224	0.391473	0.384495	0.591896	0.446672	0.300317	0.486437	0.46806	0.470783	0.52789	0.499504	0.471711	0.55806
0.875	0.791667	0.25	936	0.547723	0.408248	0.894427	0.262728	0.352862	0.323998	0.290424	0.344174	0.445597	0.430167	0.605199	0.574198	0.521132	0.436305	0.574	0.410298	0.373378	0.433002	0.474625	0.354832	0.39578	0.470303	0.322728	0.499311	0.411585	0.45958	0.481719	0.155014	0.387247	0.482065	0.218551	0.396072	0.414182	0.514072	0.381837	0.404457	0.427599	0.47748	0.512489	0.508336	0.439438	0.525238	0.431286	0.481718	0.491664	0.467615
0.25	0.291667	0.708333	938	1.09545	0.752773	1.16905	0.493606	0.47015	0.36849	0.592924	0.483572	0.356088	0.286657	0.690839	0.441142	0.46672	0.447815	0.5161	0.372648	0.438485	0.351755	0.464296	0.456432	0.473054	0.335506	0.441869	0.374309	0.535315	0.531297	0.459343	0.324306	0.473329	0.624044	0.268182	0.501879	0.385129	0.491539	0.509354	0.2239	0.488982	0.460738	0.629906	0.403905	0.400209	0.426582	0.433819	0.27206	0.540495	0.374479
0.333333	0.583333	0.833333	939	1.36626	0.816497	0.816497	0.471214	0.276361	0.466742	0.569265	0.411253	0.318663	0.423178	0.579322	0.485529	0.442381	0.465045	0.451391	0.347012	0.319781	0.333184	0.544792	0.482511	0.423947	0.485642	0.373489	0.374985	0.56092	0.509813	0.285878	0.394691	0.314001	0.40482	0.207816	0.418739	0.382875	0.382232	0.311001	0.232319	0.497361	0.48638	0.309355	0.47031	0.477813	0.293444	0.389585	0.495985	0.447116	0.501757
0.25	0.166667	0.791667	940	0	0.516398	0.752773	0.40142	0.491922	0.408023	0.633737	0.399351	0.297075	0.423084	0.515285	0.438943	0.412637	0.407208	0.694987	0.358062	0.339687	0.48338	0.55167	0.347688	0.408581	0.519841	0.479542	0.489674	0.425466	0.506633	0.520435	0.379908	0.400466	0.464737	0.254068	0.366713	0.375034	0.611079	0.453039	0.45477	0.529891	0.494042	0.387527	0.495948	0.411757	0.451238	0.420469	0.49544	0.498473	0.509701
0.208333	0.166667	0.708333	941	0.408248	0.516398	0.408248	0.42625	0.412544	0.429946	0.44818	0.166724	0.470664	0.381953	0.369047	0.475436	0.47515	0.445341	0.444209	0.322646	0.391916	0.358059	0.286329	0.412172	0.396628	0.476587	0.562341	0.313454	0.454038	0.521358	0.552506	0.270637	0.345869	0.496382	0.371002	0.330121	0.219761	0.47328	0.328186	0.399831	0.521216	0.500131	0.387632	0.670797	0.445537	0.552755	0.649041	0.429331	0.431067	0.466041
0.791667	0.375	0.625	943	0.408248	1.04881	1.22474	0.324092	0.322019	0.243185	0.417514	0.250636	0.328778	0.44757	0.360221	0.518919	0.42133	0.464978	0.469054	0.313923	0.399702	0.280941	0.459887	0.340714	0.358498	0.433844	0.561585	0.436854	0.407684	0.703465	0.502731	0.562856	0.38776	0.368392	0.275106	0.362755	0.27462	0.305483	0.500062	0.3195	0.530259	0.457291	0.389048	0.611014	0.294352	0.45692	0.587849	0.57847	0.601813	0.780557
1	0.958333	0.0833333	945	0	0.408248	0.516398	0.106861	0.399622	0.394479	0.472478	0.3829	0.410584	0.433085	0.629077	0.453388	0.445424	0.483694	0.511812	0.438016	0.369946	0.32238	0.670237	0.386398	0.419697	0.371724	0.273295	0.303821	0.576994	0.46718	0.499456	0.368771	0.408273	0.475262	0.307394	0.375198	0.342472	0.415208	0.334127	0.49609	0.56694	0.503037	0.350573	0.472262	0.421846	0.34981	0.381206	0.462438	0.368276	0.343987
0.625	0.625	0.791667	946	0.83666	0.83666	1.16905	0.422821	0.275249	0.494384	0.459497	0.398503	0.27798	0.357403	0.468033	0.376945	0.507952	0.517523	0.473709	0.38289	0.449458	0.317561	0.522744	0.391944	0.445085	0.512453	0.512469	0.495852	0.592733	0.444333	0.447874	0.407265	0.369618	0.469307	0.322781	0.247644	0.353567	0.543458	0.459926	0.316862	0.537641	0.397515	0.52599	0.62212	0.424325	0.488876	0.34834	0.337733	0.492611	0.250178
0.541667	0.708333	0.458333	948	0.752773	0.408248	0.752773	0.356064	0.416684	0.437021	0.696123	0.337168	0.202832	0.341205	0.636113	0.364993	0.533501	0.428275	0.554545	0.36866	0.563046	0.380857	0.615139	0.398125	0.380687	0.435608	0.391274	0.329367	0.540787	0.401778	0.341359	0.450952	0.522459	0.628734	0.426048	0.362786	0.290584	0.368889	0.607998	0.349962	0.44506	0.463604	0.317303	0.520387	0.469338	0.127298	0.584009	0.334452	0.427908	0.619055
0.166667	0.0833333	0.791667	951	0.516398	0.516398	0.752773	0.407471	0.372448	0.417325	0.448537	0.444655	0.256465	0.302641	0.578481	0.382468	0.437685	0.492336	0.548638	0.45127	0.51256	0.382162	0.430535	0.41324	0.385654	0.392629	0.378418	0.397817	0.631808	0.618942	0.442504	0.320155	0.397207	0.418645	0.321371	0.345835	0.353062	0.337255	0.549083	0.453654	0.54574	0.348893	0.367156	0.415963	0.384686	0.33154	0.591627	0.418255	0.616315	0.462917
0.166667	0.125	0.833333	954	0.516398	0.547723	0.816497	0.399335	0.496993	0.251868	0.704843	0.354297	0.349112	0.432531	0.468822	0.386702	0.396759	0.490781	0.362472	0.409565	0.456073	0.353431	0.493519	0.506087	0.48318	0.496105	0.360355	0.438864	0.434705	0.536347	0.459427	0.228398	0.346671	0.368944	0.325543	0.397367	0.304541	0.49191	0.481846	0.260851	0.380658	0.601215	0.418882	0.37123	0.459934	0.508538	0.450388	0.446996	0.399843	0.308188
0.0833333	0.541667	0.666667	956	0.516398	1.16905	0.516398	0.456457	0.432684	0.384028	0.457756	0.316153	0.359615	0.31087	0.410927	0.345423	0.439624	0.579256	0.437853	0.387638	0.481296	0.405662	0.324911	0.364105	0.4137	0.581051	0.387792	0.454797	0.481837	0.551525	0.383265	0.341973	0.317645	0.370074	0.393205	0.296196	0.19263	0.6366	0.352839	0.223601	0.502369	0.800545	0.627807	0.790433	0.676188	0.682963	0.298588	0.370258	0.613971	0.623634
0.333333	0.25	0.791667	957	1.0328	0.632456	0.408248	0.433787	0.397945	0.279611	0.229811	0.322312	0.514233	0.418267	0.480035	0.640642	0.391629	0.500193	0.557585	0.436579	0.508411	0.286456	0.45203	0.363953	0.357402	0.355162	0.41963	0.247289	0.548013	0.393973	0.361044	0.271815	0.533687	0.553198	0.231372	0.513922	0.377298	0.319596	0.521612	0.316238	0.581094	0.415169	0.341741	0.505208	0.325209	0.439717	0.473442	0.387873	0.579037	0.567796
0.208333	0.166667	0.833333	959	0.408248	0.516398	0.516398	0.517848	0.321115	0.301837	0.285678	0.347864	0.462834	0.41041	0.395524	0.401448	0.620738	0.474374	0.380242	0.35981	0.447021	0.377814	0.496017	0.511963	0.505397	0.481102	0.431491	0.416969	0.511666	0.50361	0.521059	0.285927	0.414567	0.657302	0.324202	0.421934	0.306278	0.427872	0.377	0.424324	0.550363	0.470391	0.516383	0.610696	0.467583	0.425117	0.486728	0.514567	0.370643	0.645145
0.583333	0.583333	0.5	963	0.816497	0.816497	1.26491	0.374511	0.439839	0.365769	0.638106	0.398455	0.36298	0.357848	0.456525	0.465288	0.507426	0.418274	0.518884	0.391722	0.453859	0.340626	0.476421	0.368659	0.513611	0.370207	0.370643	0.534815	0.357069	0.437052	0.511862	0.372	0.349397	0.404113	0.345247	0.480591	0.453149	0.274398	0.2737	0.468503	0.365753	0.58259	0.508022	0.480934	0.247811	0.414947	0.339339	0.471081	0.442239	0.424382
0.291667	0.541667	0.75	970	0.752773	0.752773	1.09545	0.389169	0.353138	0.451208	0.509163	0.311607	0.204752	0.237109	0.251625	0.487087	0.427904	0.557626	0.518853	0.426254	0.484973	0.429066	0.673876	0.496613	0.380857	0.480278	0.356893	0.343092	0.569167	0.467547	0.55843	0.233562	0.327473	0.557929	0.222945	0.259471	0.39444	0.305095	0.234721	0.420017	0.395467	0.390421	0.491152	0.502683	0.450515	0.420061	0.442631	0.316365	0.395456	0.595561
0.166667	0.708333	0.541667	971	0.816497	0.752773	1.16905	0.547061	0.378594	0.392606	0.592762	0.382074	0.280047	0.274654	0.450394	0.371796	0.401881	0.469704	0.480081	0.405429	0.477019	0.290132	0.33979	0.386071	0.349885	0.489388	0.617072	0.487195	0.400108	0.565304	0.347276	0.439609	0.421614	0.608535	0.303514	0.431475	0.430851	0.465123	0.310634	0.466557	0.598899	0.565391	0.387561	0.399876	0.331684	0.45248	0.504049	0.511352	0.444543	0.357453
0.833333	0.708333	0.125	975	0.516398	0.752773	0.547723	0.311883	0.318284	0.387244	0.540729	0.424761	0.343424	0.395396	0.541767	0.475167	0.387362	0.443559	0.518437	0.401792	0.425409	0.391448	0.472142	0.371708	0.392296	0.470411	0.396508	0.41909	0.473951	0.58241	0.557913	0.368556	0.452326	0.46701	0.289042	0.413631	0.318943	0.466279	0.382498	0.403982	0.407566	0.393157	0.421138	0.539245	0.432481	0.474124	0.449018	0.550559	0.393925	0.355224
0.458333	0.125	0.708333	976	0.752773	0.83666	0.752773	0.451213	0.528423	0.369094	0.379021	0.38461	0.245421	0.331668	0.396855	0.354069	0.384024	0.451236	0.466825	0.429408	0.338854	0.425356	0.421222	0.457734	0.431597	0.475051	0.427021	0.325813	0.515841	0.4791	0.545159	0.305765	0.355642	0.533291	0.355951	0.406473	0.31135	0.360029	0.384445	0.304172	0.454937	0.476833	0.360128	0.572175	0.372735	0.520114	0.36874	0.551756	0.72817	0.408317
0.541667	0.541667	0.625	977	0.752773	0.752773	0.547723	0.376445	0.401139	0.394284	0.516537	0.368322	0.38151	0.347734	0.488883	0.431548	0.402447	0.492184	0.451376	0.336118	0.440141	0.325758	0.469353	0.446199	0.441313	0.498089	0.461392	0.358637	0.598297	0.533594	0.600702	0.273188	0.41579	0.52195	0.30564	0.409449	0.422682	0.390503	0.40725	0.506536	0.438514	0.292884	0.394937	0.521632	0.451039	0.526268	0.373185	0.374673	0.507223	0.368205
0.333333	0.166667	0.708333	978	0.816497	0.516398	0.408248	0.481869	0.387191	0.323869	0.384444	0.469067	0.359018	0.39575	0.448981	0.477164	0.406189	0.421455	0.494585	0.401093	0.523118	0.400647	0.391186	0.32497	0.378223	0.37856	0.363316	0.391695	0.616835	0.35071	0.415696	0.35862	0.510871	0.398591	0.295045	0.38665	0.256345	0.405435	0.439313	0.297861	0.517571	0.436333	0.385108	0.570743	0.559448	0.354247	0.391885	0.457605	0.58055	0.492218
0.541667	0.166667	0.75	979	0.983192	0.516398	1.09545	0.421499	0.333126	0.356322	0.447578	0.440008	0.504517	0.347395	0.546168	0.422131	0.429323	0.40548	0.433788	0.369102	0.420872	0.305355	0.467181	0.396458	0.389399	0.534928	0.545369	0.426619	0.540259	0.521929	0.465984	0.346206	0.368404	0.493113	0.294936	0.341319	0.202191	0.461068	0.592139	0.494372	0.531671	0.45917	0.478001	0.507455	0.550536	0.408677	0.474417	0.571044	0.536134	0.719245
0.375	0.208333	0.708333	981	0.547723	0.752773	0.983192	0.280361	0.31738	0.227886	0.372	0.420435	0.303796	0.354891	0.466952	0.329316	0.376496	0.413873	0.701279	0.369166	0.446444	0.238959	0.333166	0.278797	0.227032	0.44449	0.460734	0.525329	0.561039	0.465508	0.636224	0.389936	0.374216	0.354829	0.212247	0.227617	0.360336	0.494105	0.176383	0.446215	0.380225	0.475801	0.359551	0.533042	0.338916	0.42274	0.450227	0.419324	0.53395	0.559656
0.333333	0.625	0.583333	982	0.516398	0.83666	0.516398	0.344771	0.380172	0.336077	0.417606	0.354001	0.371536	0.346877	0.378194	0.273532	0.509812	0.485177	0.642665	0.333564	0.42513	0.480332	0.434305	0.422964	0.406076	0.434263	0.437058	0.348536	0.439167	0.585632	0.491132	0.475204	0.482136	0.483032	0.222852	0.339787	0.265183	0.505729	0.4916	0.524973	0.49216	0.461961	0.57519	0.456336	0.57373	0.535923	0.534287	0.339655	0.540282	0.509645
0.5	0.375	0.541667	984	0.894427	0.83666	0.752773	0.301979	0.310304	0.438215	0.468658	0.33946	0.0731772	0.271506	0.671375	0.389914	0.497953	0.444114	0.659798	0.442	0.442968	0.413488	0.402062	0.443763	0.336227	0.431579	0.499045	0.439355	0.555601	0.523201	0.434265	0.373214	0.415799	0.511027	0.323632	0.54398	0.237397	0.534991	0.48438	0.423222	0.485376	0.459386	0.60758	0.505795	0.540602	0.558824	0.492761	0.593608	0.451907	0.699457
0.833333	0.791667	0.625	985	0.816497	0.752773	0.83666	0.258107	0.32176	0.410988	0.551461	0.37014	0.321563	0.38143	0.49831	0.431044	0.362946	0.473582	0.459855	0.385052	0.476991	0.37799	0.492075	0.482558	0.36371	0.392125	0.463371	0.414219	0.447741	0.513452	0.434744	0.3895	0.415049	0.474291	0.348578	0.395395	0.303111	0.475493	0.441987	0.339999	0.456533	0.445373	0.546325	0.323742	0.446501	0.468799	0.379125	0.48562	0.407729	0.37671
0.666667	0.75	0.5	987	0.816497	0.632456	0.894427	0.358599	0.366716	0.316559	0.598898	0.336105	0.381597	0.465702	0.583398	0.393318	0.421744	0.428153	0.469388	0.346011	0.398159	0.306523	0.352021	0.497725	0.459502	0.417325	0.52504	0.429726	0.431941	0.475185	0.488357	0.335323	0.369925	0.519117	0.371571	0.449665	0.430811	0.503222	0.469296	0.308134	0.524082	0.529804	0.547226	0.421712	0.362664	0.520002	0.512284	0.311648	0.421583	0.447403
0.416667	0.291667	0.833333	988	0.816497	0.983192	0.816497	0.435177	0.314726	0.434073	0.585954	0.334371	0.392987	0.365372	0.4937	0.395188	0.445011	0.44676	0.401214	0.392693	0.438818	0.403217	0.498271	0.400593	0.422182	0.449736	0.393521	0.40565	0.48797	0.468795	0.527702	0.397856	0.447835	0.478909	0.308669	0.362968	0.28541	0.449167	0.292802	0.373927	0.485974	0.524277	0.432981	0.454118	0.461117	0.455471	0.458682	0.531175	0.497395	0.46641
0.791667	0.291667	0.75	989	0.983192	0.983192	0.632456	0.349867	0.506716	0.400879	0.498098	0.209554	0.332408	0.291567	0.418395	0.696893	0.376282	0.476118	0.366328	0.421272	0.342535	0.313572	0.440883	0.450168	0.40381	0.474728	0.300564	0.441304	0.504707	0.54641	0.520778	0.307001	0.441457	0.498435	0.29099	0.29317	0.373017	0.610821	0.363647	0.319168	0.467198	0.428381	0.327724	0.573787	0.455628	0.497814	0.448797	0.257231	0.444657	0.353231
0.708333	0.833333	0.791667	990	1.16905	1.21106	0.752773	0.341707	0.322243	0.392879	0.41404	0.333472	0.302713	0.272649	0.620633	0.471398	0.379625	0.426808	0.499255	0.409951	0.436663	0.353822	0.612158	0.322035	0.509514	0.452536	0.426268	0.449976	0.455491	0.395187	0.477965	0.344182	0.422269	0.492933	0.238959	0.367646	0.297809	0.418965	0.39409	0.401328	0.439323	0.436897	0.453461	0.548371	0.519093	0.423335	0.43935	0.533267	0.523082	0.413918
0.291667	0.375	0.791667	991	1.16905	1.04881	0.752773	0.422472	0.42989	0.363182	0.472172	0.380694	0.321	0.343104	0.603988	0.532867	0.527006	0.531949	0.463979	0.364986	0.291212	0.420301	0.396203	0.389177	0.354423	0.476919	0.439999	0.437349	0.535942	0.531411	0.431432	0.303338	0.3238	0.581516	0.274058	0.449319	0.276387	0.40848	0.571024	0.370394	0.434297	0.455887	0.434253	0.568014	0.446341	0.672859	0.536047	0.388586	0.570403	0.299177
0.541667	0.166667	0.791667	993	1.32916	0.516398	0.752773	0.416133	0.238354	0.21584	0.332867	0.300367	0.365408	0.415924	0.589837	0.436494	0.485116	0.461108	0.41224	0.428915	0.389512	0.347797	0.507012	0.391684	0.403758	0.469327	0.451542	0.358735	0.487044	0.462301	0.545149	0.389241	0.415272	0.528429	0.268253	0.366426	0.354869	0.429172	0.553665	0.450905	0.468356	0.561699	0.517781	0.431277	0.500563	0.450798	0.433227	0.434311	0.397503	0.486935
0.458333	0.25	0.833333	994	0.983192	1.09545	0.816497	0.458078	0.457877	0.259535	0.362099	0.471618	0.549166	0.401776	0.532061	0.367179	0.34441	0.477769	0.441512	0.380499	0.468605	0.325873	0.455646	0.40341	0.39927	0.465694	0.450601	0.481123	0.418121	0.452319	0.463171	0.314474	0.490438	0.463131	0.321612	0.415486	0.322499	0.401293	0.339338	0.380569	0.532332	0.414523	0.445154	0.529472	0.350254	0.388354	0.425516	0.622985	0.421144	0.49575
0.75	0.541667	0.541667	995	0.632456	0.752773	1.16905	0.353896	0.420509	0.329268	0.604315	0.317009	0.383882	0.258627	0.48891	0.514468	0.57859	0.459424	0.453672	0.422138	0.372748	0.41691	0.542339	0.419248	0.456737	0.467364	0.367021	0.458493	0.430217	0.479235	0.471815	0.383894	0.378898	0.511422	0.313405	0.38792	0.258204	0.464613	0.506779	0.461554	0.427023	0.517146	0.510111	0.550348	0.431865	0.491141	0.527702	0.529661	0.507968	0.565566
0.375	0.0833333	0.916667	996	0.83666	0.516398	0.516398	0.386685	0.284594	0.47277	0.488186	0.326545	0.315557	0.354586	0.419197	0.365088	0.447896	0.467141	0.326031	0.328794	0.538555	0.388425	0.413853	0.435914	0.454292	0.445591	0.427571	0.526555	0.42281	0.507899	0.479393	0.307806	0.437554	0.518311	0.346952	0.351988	0.406517	0.421502	0.346313	0.412178	0.435792	0.477543	0.424977	0.573632	0.431081	0.40812	0.401196	0.536266	0.442245	0.507504
0.333333	0.375	0.75	997	0.516398	0.83666	0.894427	0.335558	0.410859	0.354003	0.443792	0.372427	0.437744	0.306233	0.425503	0.464265	0.51643	0.45209	0.453784	0.389834	0.388388	0.305869	0.395885	0.464682	0.393826	0.466348	0.447253	0.471301	0.498042	0.453809	0.395655	0.304085	0.417578	0.511406	0.28868	0.342457	0.312174	0.432858	0.380248	0.43067	0.599975	0.524944	0.428054	0.559402	0.448241	0.423439	0.401488	0.562357	0.511663	0.443028
0.333333	0.125	0.875	998	0.516398	0.547723	0.547723	0.481355	0.378953	0.364255	0.641493	0.422112	0.347815	0.388526	0.492961	0.43389	0.493522	0.442324	0.545036	0.433664	0.382189	0.487666	0.444707	0.388521	0.369405	0.415024	0.518112	0.398363	0.454977	0.43249	0.514114	0.367846	0.497198	0.397184	0.305911	0.410791	0.310692	0.413237	0.477279	0.487703	0.411656	0.461071	0.426281	0.522463	0.470313	0.323625	0.460166	0.436561	0.487416	0.443598
0.291667	0.166667	0.875	999	0.983192	0.516398	0.547723	0.474998	0.378272	0.20042	0.456136	0.234467	0.448645	0.385078	0.418655	0.465207	0.49438	0.443131	0.546646	0.428925	0.340227	0.453072	0.440575	0.42673	0.257896	0.542578	0.293441	0.402151	0.60006	0.521367	0.568264	0.394777	0.325734	0.40362	0.341387	0.328896	0.327431	0.425509	0.607513	0.470867	0.363228	0.533508	0.495065	0.297696	0.386676	0.364795	0.596318	0.515106	0.593309	0.294877
0.75	0.5	0.583333	1000	0	0.894427	0.816497	0.324309	0.269936	0.364383	0.554754	0.357317	0.345219	0.441998	0.501322	0.434108	0.482826	0.444859	0.467381	0.421777	0.442771	0.40294	0.537729	0.430123	0.351719	0.473756	0.45932	0.386848	0.470924	0.481077	0.466973	0.313707	0.396645	0.522621	0.284456	0.358501	0.394428	0.427464	0.501805	0.327277	0.51223	0.504279	0.313216	0.48415	0.421085	0.422679	0.463976	0.444371	0.53811	0.572015
0.125	0.166667	0.833333	1001	0.547723	0.516398	0.816497	0.538791	0.424839	0.439892	0.446613	0.300336	0.381022	0.412333	0.395679	0.426435	0.52517	0.502901	0.430354	0.490452	0.477927	0.358134	0.378356	0.424258	0.391096	0.447893	0.553155	0.455879	0.473957	0.468474	0.469956	0.374274	0.482857	0.723153	0.290501	0.435656	0.407181	0.584889	0.513707	0.249895	0.539034	0.477483	0.318907	0.502876	0.471497	0.553244	0.351899	0.566513	0.511977	0.241883
0.0416667	0.75	0.625	1002	0.408248	0.894427	1.22474	0.483703	0.471969	0.17227	0.162889	0.405088	0.377075	0.412588	0.471705	0.356004	0.637558	0.49788	0.324552	0.320436	0.285557	0.489466	0.464726	0.344741	0.558865	0.527196	0.431015	0.441811	0.562757	0.356218	0.299847	0.4753	0.198627	0.570873	0.271575	0.531988	0.323218	0.376096	0.445196	0.213721	0.393561	0.52891	0.790678	0.559494	0.441136	0.312811	0.392701	0.559899	0.696517	0.779077
0.291667	0.25	0.791667	1003	0.408248	0	0.408248	0.451075	0.370445	0.35689	0.268462	0.381895	0.384637	0.362521	0.472311	0.333492	0.660612	0.35546	0.480993	0.333785	0.448652	0.278194	0.456279	0.28364	0.615285	0.427139	0.516556	0.384965	0.38026	0.546417	0.384318	0.188434	0.175118	0.502577	0.148262	0.273057	0.463645	0.39135	0.491708	0.540053	0.352167	0.316665	0.531084	0.366357	0.301151	0.326385	0.355284	0.550137	0.33557	0.514037
0.5	0.125	0.708333	1004	0.894427	0.547723	1.47196	0.428858	0.306049	0.370557	0.46976	0.271878	0.373044	0.314947	0.454097	0.529258	0.612915	0.44605	0.50695	0.321468	0.524236	0.231281	0.497058	0.299467	0.497668	0.417865	0.422001	0.380345	0.625717	0.436149	0.627489	0.328765	0.394826	0.240169	0.17244	0.157354	0.266036	0.366479	0.488423	0.642901	0.55663	0.66385	0.507063	0.80277	0.807169	0.466086	0.229519	0.245955	0.414452	0.315918
0.291667	0.25	0.791667	1005	0.752773	1.09545	1.16905	0.342976	0.275032	0.318719	0.38671	0.364277	0.330734	0.395316	0.486423	0.409398	0.353727	0.517911	0.412126	0.400033	0.4378	0.363992	0.469187	0.414224	0.501664	0.500001	0.37925	0.481207	0.37536	0.513055	0.448897	0.308467	0.397818	0.415962	0.385749	0.358399	0.280787	0.585949	0.372074	0.432755	0.499265	0.57371	0.402084	0.591057	0.445554	0.38578	0.449622	0.462849	0.455492	0.651075
0.666667	0.416667	0.5	1007	0.816497	1.0328	1.09545	0.479342	0.351493	0.411962	0.45741	0.384759	0.473543	0.382623	0.441146	0.45557	0.48816	0.436178	0.371866	0.409967	0.507942	0.400118	0.424266	0.421702	0.392239	0.40568	0.324881	0.446251	0.490872	0.464491	0.480462	0.394695	0.328665	0.364618	0.328668	0.460432	0.279073	0.454737	0.397011	0.293674	0.407772	0.472447	0.430419	0.535268	0.330545	0.386497	0.480528	0.448109	0.473043	0.524485
0.666667	0.166667	0.583333	1011	0.516398	0.816497	1.0328	0.376206	0.451439	0.33689	0.480883	0.526239	0.417439	0.421289	0.540015	0.509203	0.435052	0.430319	0.489891	0.396295	0.465862	0.405267	0.487107	0.453702	0.426601	0.427608	0.436118	0.332321	0.490399	0.570171	0.436133	0.299732	0.430528	0.600516	0.323818	0.26737	0.383508	0.420532	0.631599	0.403339	0.479702	0.436467	0.476017	0.396349	0.380042	0.240292	0.455805	0.435121	0.383658	0.614903
0.375	0.458333	0.5	1012	0.83666	0.983192	1.09545	0.364095	0.383276	0.230026	0.366091	0.376225	0.210233	0.35728	0.323956	0.400714	0.517816	0.40923	0.313287	0.433233	0.441628	0.291452	0.370088	0.323159	0.303381	0.37512	0.409237	0.473645	0.520726	0.500821	0.344841	0.227432	0.478221	0.523212	0.2487	0.248456	0.516959	0.426572	0.449689	0.377279	0.508407	0.365102	0.446367	0.421394	0.493833	0.297061	0.306285	0.355275	0.455381	0.728313
0.833333	0.666667	0.291667	1013	0.516398	0.816497	1.47196	0.348049	0.358684	0.450543	0.475453	0.40492	0.281658	0.365908	0.482412	0.385798	0.314884	0.536172	0.465974	0.405914	0.470068	0.397866	0.496368	0.365146	0.374852	0.367905	0.452339	0.401513	0.550352	0.469455	0.563501	0.365638	0.370908	0.407633	0.374882	0.307406	0.298545	0.402736	0.338241	0.333598	0.540664	0.46201	0.439828	0.378612	0.433361	0.388701	0.311157	0.37378	0.432223	0.375834
0.166667	0.25	0.791667	1014	0.816497	0.632456	0.752773	0.605022	0.496707	0.397266	0.495906	0.389222	0.358005	0.343325	0.449072	0.525048	0.442288	0.393505	0.560663	0.408886	0.407499	0.341024	0.466829	0.475507	0.390048	0.500278	0.425233	0.426968	0.46633	0.472473	0.698913	0.346943	0.428375	0.52338	0.271686	0.27997	0.232255	0.512144	0.474963	0.524606	0.5615	0.543572	0.473482	0.58114	0.492726	0.273338	0.373284	0.401757	0.45502	0.63015
0.708333	0.75	0.333333	1015	1.47196	1.54919	1.0328	0.23862	0.440276	0.348365	0.559293	0.401916	0.360845	0.360563	0.433846	0.520032	0.37379	0.471919	0.438816	0.511403	0.476424	0.371699	0.417511	0.430621	0.405607	0.426515	0.447767	0.604622	0.317164	0.522318	0.606695	0.349427	0.47451	0.573413	0.365184	0.309546	0.298915	0.459109	0.654128	0.277834	0.557959	0.440368	0.395362	0.397805	0.51077	0.424254	0.36118	0.650813	0.501879	0.316532
0.458333	0.416667	0.666667	1016	1.32916	1.21106	1.0328	0.480828	0.444569	0.251641	0.485089	0.276832	0.171571	0.192301	0.683931	0.509426	0.415437	0.472118	0.497091	0.430294	0.380427	0.334231	0.365911	0.429921	0.401564	0.492031	0.433315	0.327365	0.507493	0.513922	0.42616	0.393949	0.382803	0.518126	0.276447	0.321497	0.19052	0.56429	0.556717	0.421527	0.503333	0.464792	0.525031	0.624018	0.498639	0.442945	0.469063	0.456111	0.505008	0.392928
0.5	0.416667	0.625	1019	1.26491	0.816497	0.83666	0.465349	0.426375	0.241256	0.426603	0.252844	0.249613	0.373014	0.499666	0.512495	0.365605	0.458448	0.396153	0.368272	0.535796	0.364965	0.45866	0.388816	0.467684	0.431155	0.450654	0.417256	0.500274	0.478687	0.475201	0.391386	0.387783	0.74835	0.334256	0.348512	0.300973	0.374802	0.366129	0.563136	0.481848	0.489245	0.58554	0.395382	0.294758	0.376466	0.516332	0.556403	0.531864	0.473116
0.416667	0.125	0.916667	1020	1.50555	0.547723	0.816497	0.470226	0.381389	0.312862	0.587374	0.198058	0.367386	0.344802	0.434034	0.512636	0.563879	0.409968	0.409136	0.370747	0.486527	0.480992	0.45045	0.526966	0.380454	0.393137	0.223363	0.510721	0.530276	0.509088	0.607855	0.300297	0.47944	0.302295	0.286597	0.373852	0.25	0.361129	0.539188	0.555135	0.439694	0.329761	0.262247	0.422811	0.509259	0.426233	0.591683	0.4507	0.256113	0.458308
0.416667	0.125	0.791667	1021	0.816497	0.547723	0.983192	0.529096	0.243824	0.407332	0.527662	0.210472	0.175694	0.319369	0.418135	0.341236	0.724077	0.550488	0.351083	0.553085	0.502936	0.38104	0.450738	0.503318	0.196039	0.509804	0.449509	0.373149	0.444492	0.524042	0.551012	0.155992	0.335128	0.551371	0.325819	0.21667	0.24038	0.312786	0.434805	0.262239	0.675475	0.535869	0.588984	0.528956	0.549824	0.290568	0.529757	0.474323	0.371353	0.285403
0.541667	0.791667	0.458333	1022	0.983192	0.752773	0.752773	0.38398	0.320329	0.382265	0.54558	0.538088	0.339103	0.385414	0.470137	0.468093	0.478414	0.422524	0.416666	0.446267	0.421603	0.329653	0.502386	0.437159	0.379722	0.49122	0.320435	0.379299	0.405769	0.534237	0.52804	0.329157	0.419812	0.493561	0.255038	0.421321	0.345811	0.55205	0.29682	0.487539	0.466781	0.532467	0.372546	0.595667	0.297717	0.506797	0.522326	0.518658	0.594087	0.440009
0.958333	0.875	0.166667	1024	0.408248	0.547723	1.21106	0.255723	0.373499	0.412519	0.472731	0.314265	0.375594	0.35898	0.5199	0.443268	0.319824	0.462629	0.580579	0.307567	0.396683	0.370627	0.459052	0.36495	0.425443	0.472196	0.423223	0.358272	0.437188	0.528729	0.421448	0.406905	0.518884	0.500516	0.261766	0.398458	0.173748	0.418949	0.532423	0.43097	0.535908	0.494697	0.4276	0.49981	0.404202	0.523409	0.3778	0.381494	0.573675	0.39368
0.291667	0.333333	0.708333	1025	0.983192	0.816497	0.408248	0.460214	0.404828	0.234544	0.641564	0.367282	0.279266	0.331469	0.539121	0.455599	0.353414	0.455755	0.471417	0.383395	0.431789	0.42616	0.521009	0.429395	0.494742	0.416186	0.444407	0.456517	0.513552	0.447738	0.522272	0.319729	0.426213	0.497234	0.274456	0.321767	0.33808	0.41829	0.443927	0.394654	0.585226	0.38447	0.515143	0.439878	0.515191	0.423171	0.475345	0.310078	0.416681	0.501919
0.75	0.708333	0.5	1026	0.632456	0.752773	1.41421	0.231319	0.358714	0.401946	0.467216	0.405614	0.264526	0.351768	0.437905	0.467173	0.445525	0.481927	0.310323	0.366677	0.418032	0.43539	0.445805	0.417017	0.394149	0.441873	0.459999	0.4226	0.461212	0.481506	0.514257	0.28919	0.425244	0.478264	0.305762	0.405045	0.383658	0.482401	0.461878	0.488884	0.428663	0.477171	0.591555	0.479288	0.490804	0.330196	0.368374	0.411406	0.499109	0.341989
0.541667	0.708333	0.625	1028	0.983192	0.408248	0.83666	0.41023	0.50471	0.300658	0.548281	0.40827	0.324631	0.411826	0.338127	0.498074	0.515057	0.450035	0.437329	0.476803	0.338806	0.338373	0.43474	0.505174	0.346121	0.394891	0.371802	0.387141	0.36964	0.448896	0.593479	0.31651	0.460488	0.414468	0.255137	0.369053	0.36673	0.599218	0.413163	0.419907	0.497801	0.420622	0.402533	0.432881	0.488509	0.389713	0.365435	0.413223	0.545809	0.313209
0.583333	0.0833333	0.458333	1030	0.816497	0.516398	1.16905	0.393351	0.400777	0.249975	0.595486	0.377242	0.357596	0.343748	0.445284	0.411585	0.375795	0.487738	0.664088	0.344379	0.395106	0.508505	0.497128	0.505796	0.499095	0.422691	0.463316	0.410949	0.437199	0.451371	0.408383	0.430558	0.316713	0.542755	0.195391	0.414225	0.335186	0.527338	0.546726	0.470282	0.381909	0.493762	0.500312	0.484261	0.332912	0.658659	0.493068	0.301114	0.498346	0.252401
0.958333	0.625	0.458333	1032	0.408248	0.83666	1.16905	0.311268	0.452938	0.397463	0.560912	0.3124	0.343622	0.363384	0.617221	0.509224	0.406311	0.48146	0.405876	0.425497	0.502531	0.415946	0.40474	0.396479	0.434683	0.50918	0.402763	0.425809	0.488767	0.453067	0.500326	0.368993	0.382104	0.58949	0.316245	0.335634	0.329772	0.434042	0.410274	0.477375	0.491199	0.499258	0.368104	0.556465	0.474579	0.297367	0.423172	0.362652	0.470425	0.528495
0.916667	0.458333	0.166667	1038	0.516398	1.47196	1.21106	0.338066	0.400862	0.455056	0.607535	0.202855	0.27744	0.35382	0.374191	0.504943	0.524214	0.5195	0.383063	0.415879	0.411709	0.367557	0.451998	0.498487	0.416557	0.479527	0.448114	0.462061	0.542707	0.584168	0.492388	0.301347	0.45552	0.444591	0.364355	0.291549	0.325122	0.333132	0.550666	0.304208	0.536845	0.469263	0.349616	0.50758	0.382924	0.370108	0.468844	0.503053	0.437968	0.506152
0.5	0.25	0.708333	1039	0.894427	1.09545	1.16905	0.347874	0.353368	0.351325	0.494743	0.316179	0.175824	0.504557	0.42913	0.401373	0.290495	0.395146	0.333292	0.368368	0.430947	0.502344	0.490933	0.286009	0.354739	0.39327	0.398443	0.308045	0.439516	0.467102	0.503207	0.250905	0.471847	0.648524	0.34431	0.234621	0.335031	0.559282	0.597471	0.538269	0.673005	0.345716	0.382041	0.424781	0.484001	0.544437	0.373335	0.492965	0.463172	0.44947
0.625	0.875	0.583333	1040	0.83666	0.547723	0.816497	0.420181	0.408182	0.314622	0.568021	0.344423	0.400368	0.406349	0.510412	0.497104	0.463861	0.427082	0.48226	0.347599	0.406978	0.333702	0.361285	0.374235	0.375179	0.4247	0.373098	0.403347	0.427106	0.524481	0.491052	0.325125	0.37645	0.414841	0.267733	0.351492	0.344214	0.492748	0.424663	0.406767	0.594959	0.504612	0.518288	0.565243	0.459221	0.359015	0.469583	0.409171	0.532192	0.399475
0.416667	0.208333	0.833333	1041	1.0328	0.408248	0.816497	0.457728	0.311288	0.329273	0.393987	0.345434	0.322399	0.474696	0.52349	0.460416	0.37454	0.492178	0.512951	0.443482	0.370253	0.316316	0.39875	0.309283	0.342319	0.417644	0.383271	0.405311	0.550356	0.573457	0.414004	0.279066	0.46864	0.435185	0.32833	0.312809	0.311579	0.515128	0.422213	0.36136	0.472771	0.470379	0.327865	0.482509	0.397978	0.417419	0.466555	0.472478	0.356463	0.561659
0.583333	0.25	0.75	1042	1.0328	0.894427	0.632456	0.379119	0.325126	0.402866	0.486722	0.332271	0.304925	0.476961	0.595118	0.600385	0.633431	0.390839	0.522663	0.407492	0.347674	0.554398	0.631999	0.407182	0.361753	0.432815	0.348512	0.552954	0.431593	0.546169	0.464513	0.31977	0.575443	0.479443	0.287015	0.293376	0.322309	0.413254	0.496755	0.338632	0.476083	0.536507	0.389955	0.559872	0.367141	0.435484	0.437037	0.461992	0.471931	0.628476
0.458333	0.291667	0.791667	1043	0.983192	0.752773	0.752773	0.367147	0.483886	0.433976	0.535735	0.306695	0.357209	0.315531	0.463695	0.425617	0.495091	0.467933	0.430152	0.407775	0.43725	0.373874	0.352767	0.409807	0.388285	0.438709	0.356692	0.349605	0.408703	0.473329	0.506361	0.338676	0.469365	0.427605	0.344836	0.35235	0.293732	0.50628	0.446747	0.334578	0.493262	0.496747	0.338094	0.484664	0.531895	0.434559	0.424447	0.519859	0.495734	0.444379
0.583333	0.208333	0.833333	1044	1.0328	0.408248	0.516398	0.413516	0.378259	0.423356	0.675865	0.438584	0.478567	0.360604	0.427511	0.444908	0.522176	0.450161	0.433359	0.362597	0.424001	0.31142	0.480014	0.469901	0.424512	0.429786	0.327423	0.318262	0.446229	0.536297	0.546841	0.333992	0.483321	0.48128	0.332615	0.264197	0.265345	0.389304	0.368024	0.519769	0.482969	0.461721	0.419811	0.526041	0.429309	0.450122	0.496265	0.36681	0.492511	0.624814
0.125	0.25	0.666667	1046	0.547723	1.09545	1.36626	0.518782	0.398146	0.374383	0.516725	0.296914	0.462992	0.398973	0.463254	0.433379	0.423878	0.501669	0.438423	0.38317	0.350324	0.374296	0.439967	0.300981	0.486586	0.517148	0.49128	0.458288	0.472883	0.60152	0.514271	0.232707	0.340885	0.504494	0.260282	0.435139	0.331546	0.718573	0.244251	0.472549	0.208208	0.410244	0.319667	0.356933	0.341181	0.464409	0.280718	0.552516	0.489519	0.391701
0.375	0.208333	0.708333	1047	0.83666	0.408248	1.16905	0.457499	0.384525	0.291969	0.378363	0.206585	0.359516	0.305056	0.517434	0.422567	0.50646	0.477537	0.409802	0.485521	0.311415	0.530422	0.622188	0.357873	0.406022	0.47711	0.377149	0.410181	0.472016	0.534172	0.470574	0.343752	0.331249	0.490716	0.189216	0.498416	0.242032	0.53442	0.397336	0.495919	0.428821	0.509265	0.438434	0.568363	0.452384	0.445131	0.478411	0.588296	0.557352	0.38333
0.916667	0.5	0.75	1048	0.516398	1.26491	1.54919	0.282532	0.492552	0.454123	0.473056	0.258409	0.393305	0.361956	0.524554	0.353663	0.247389	0.508902	0.612209	0.419313	0.390465	0.291006	0.649872	0.421253	0.274326	0.518808	0.444069	0.527672	0.53766	0.358873	0.467547	0.353624	0.412169	0.444333	0.273312	0.344224	0.343263	0.508816	0.552935	0.484916	0.480999	0.417965	0.443369	0.514177	0.48383	0.352606	0.428381	0.387477	0.385936	0.435701
0.375	0.25	0.583333	1049	0.83666	1.09545	1.0328	0.449806	0.431326	0.522791	0.389943	0.302057	0.420538	0.323028	0.531434	0.442196	0.437842	0.465286	0.393047	0.341616	0.429239	0.300087	0.598647	0.422246	0.445576	0.53886	0.421128	0.399162	0.550968	0.517313	0.61148	0.500189	0.413499	0.427504	0.37465	0.410863	0.176141	0.469197	0.55325	0.40395	0.584542	0.482853	0.364809	0.391328	0.489147	0.288	0.39027	0.311664	0.500456	0.448667
0.458333	0.0833333	0.75	1051	0.983192	0.516398	1.26491	0.371653	0.415561	0.31507	0.453863	0.344374	0.315491	0.405366	0.488341	0.366253	0.424607	0.500924	0.323491	0.379596	0.390477	0.401336	0.509129	0.460224	0.386092	0.515305	0.470535	0.360537	0.398959	0.447844	0.566986	0.391467	0.446072	0.59219	0.284905	0.359421	0.349158	0.580018	0.406904	0.398231	0.462657	0.502817	0.302918	0.506657	0.375092	0.393583	0.394754	0.40714	0.434898	0.50757
0.708333	0.5	0.708333	1052	0.752773	1.09545	0.752773	0.394708	0.378248	0.386955	0.482559	0.43679	0.357894	0.314261	0.504404	0.410607	0.439475	0.453877	0.540614	0.425044	0.401293	0.386869	0.426722	0.389109	0.395705	0.556585	0.330134	0.376969	0.56741	0.543491	0.584274	0.343595	0.356539	0.504615	0.301725	0.362411	0.359949	0.413369	0.552406	0.244214	0.42637	0.480522	0.31271	0.593383	0.442504	0.549709	0.361221	0.51858	0.436716	0.497388
0.25	0.333333	0.833333	1053	0.632456	1.0328	0.816497	0.582681	0.317266	0.401914	0.500391	0.353397	0.306706	0.241866	0.525073	0.441022	0.56842	0.417305	0.482081	0.365941	0.499081	0.383364	0.384005	0.460905	0.410081	0.509596	0.492156	0.419758	0.597835	0.439666	0.616327	0.378577	0.333237	0.422018	0.291379	0.348354	0.363432	0.391209	0.440127	0.426044	0.493671	0.455386	0.392526	0.496293	0.40485	0.439045	0.487107	0.63931	0.424713	0.5331
0.291667	0.333333	0.833333	1054	1.16905	1.0328	0.816497	0.480284	0.414832	0.398108	0.615557	0.118803	0.304759	0.387843	0.386258	0.442516	0.623744	0.483907	0.427086	0.336001	0.431726	0.410403	0.435092	0.430593	0.325118	0.55104	0.445972	0.318315	0.488369	0.585265	0.44623	0.398622	0.349515	0.491251	0.199696	0.332458	0.318081	0.415381	0.462639	0.426656	0.395027	0.454068	0.317159	0.574505	0.401744	0.401916	0.480115	0.349174	0.528124	0.575499
0.75	0.708333	0.541667	1055	0.632456	0.983192	0.983192	0.308909	0.44361	0.411876	0.415438	0.359295	0.3239	0.392119	0.568849	0.463486	0.316909	0.486311	0.39369	0.416854	0.475366	0.410764	0.476937	0.36385	0.398386	0.466413	0.480522	0.444877	0.474665	0.507853	0.52078	0.36913	0.4583	0.426748	0.323305	0.452344	0.271649	0.562342	0.448829	0.541015	0.487659	0.482044	0.424731	0.523506	0.444459	0.413259	0.418145	0.427238	0.517594	0.485846
0.458333	0.5	0.625	1056	0.752773	1.09545	0.547723	0.547824	0.333725	0.210625	0.266258	0.511395	0.257074	0.226149	0.54266	0.427722	0.482268	0.389521	0.565585	0.375729	0.440155	0.429245	0.314238	0.444697	0.300276	0.430805	0.349382	0.401342	0.549549	0.459424	0.288892	0.40865	0.333252	0.49408	0.281134	0.350881	0.368046	0.553797	0.393765	0.356182	0.37479	0.495395	0.436192	0.491312	0.350919	0.414567	0.448459	0.441355	0.484185	0.442176
0.541667	0.208333	0.791667	1065	1.32916	0.408248	0.752773	0.555966	0.449486	0.261785	0.430328	0.509342	0.323571	0.355873	0.694197	0.480749	0.541124	0.522246	0.425476	0.49758	0.51927	0.484306	0.334323	0.530153	0.473599	0.549932	0.600314	0.30578	0.564807	0.527304	0.588526	0.434107	0.34054	0.505642	0.358665	0.332815	0.37068	0.354599	0.377241	0.281727	0.41841	0.364458	0.418534	0.800662	0.444291	0.43147	0.415421	0.51175	0.636766	0.230982
0.333333	0.333333	0.75	1068	1.0328	1.36626	0.632456	0.390247	0.317606	0.312085	0.469013	0.392141	0.286971	0.239879	0.474573	0.458298	0.379346	0.481888	0.483188	0.458075	0.374123	0.390653	0.43718	0.283222	0.343462	0.488243	0.356074	0.418555	0.385111	0.500783	0.493077	0.295211	0.535349	0.633065	0.305252	0.333027	0.31764	0.551994	0.602139	0.522451	0.398645	0.558168	0.526516	0.492854	0.294836	0.395577	0.352163	0.415467	0.478022	0.462456
0.333333	0.166667	0.916667	1073	1.0328	0.516398	0.516398	0.359235	0.329082	0.248671	0.498675	0.182048	0.233651	0.402925	0.442489	0.394598	0.428084	0.477677	0.668696	0.385289	0.552653	0.472962	0.374053	0.288842	0.563335	0.439991	0.472507	0.363976	0.636825	0.560434	0.402316	0.488079	0.338343	0.395431	0.296711	0.403991	0.453725	0.388252	0.634612	0.323106	0.557108	0.474384	0.296285	0.549937	0.547965	0.751788	0.530817	0.33366	0.498653	0.514691
0.708333	0.291667	0.916667	1074	0.752773	0.752773	0.516398	0.363752	0.342179	0.349639	0.618142	0.288077	0.388967	0.464591	0.594585	0.560634	0.510941	0.487366	0.602164	0.42243	0.477646	0.405152	0.404792	0.350934	0.410732	0.517584	0.550153	0.567928	0.546341	0.579675	0.529515	0.402557	0.496854	0.365324	0.324616	0.491037	0.36883	0.649142	0.400706	0.35772	0.527591	0.47894	0.326506	0.455698	0.608981	0.477042	0.480548	0.495384	0.365671	0.38231
0.916667	1	0.0416667	1076	0.516398	0	0.408248	0.252784	0.357235	0.326835	0.50116	0.41623	0.266922	0.376783	0.39362	0.508597	0.415352	0.443501	0.309025	0.41097	0.50687	0.504773	0.426597	0.352542	0.436408	0.532271	0.532553	0.39236	0.433841	0.565059	0.511276	0.212412	0.391825	0.442063	0.346241	0.347574	0.331394	0.519343	0.415015	0.386548	0.513065	0.376492	0.404194	0.521835	0.389953	0.383606	0.292915	0.468344	0.40083	0.484299
0.541667	0.166667	0.791667	1078	0.983192	0.516398	0.752773	0.4015	0.472012	0.303228	0.434758	0.282117	0.3078	0.3572	0.473425	0.436841	0.455556	0.46304	0.37931	0.375423	0.44333	0.377541	0.416872	0.430363	0.35923	0.477625	0.295096	0.374621	0.493822	0.512302	0.541945	0.369431	0.414893	0.371409	0.330364	0.319567	0.327303	0.426622	0.453682	0.401388	0.432916	0.374151	0.374571	0.495835	0.53369	0.262709	0.420698	0.416454	0.507442	0.475833
0.458333	0.208333	0.625	1080	0.983192	0.408248	0.83666	0.418918	0.391549	0.36652	0.452268	0.451874	0.394615	0.360338	0.468423	0.446923	0.442479	0.477843	0.435478	0.352515	0.486808	0.256525	0.408922	0.452425	0.441924	0.487006	0.450116	0.431042	0.487445	0.42904	0.465094	0.371343	0.468099	0.480961	0.343167	0.438907	0.349092	0.504155	0.486218	0.296591	0.505854	0.510467	0.446985	0.27218	0.470443	0.388163	0.367872	0.504704	0.464679	0.453551
0.5	0.166667	0.375	1081	0.894427	0.516398	1.04881	0.466567	0.224182	0.372472	0.541019	0.398818	0.362786	0.352896	0.439433	0.467596	0.592971	0.514852	0.311812	0.427821	0.406598	0.361673	0.594496	0.427902	0.42938	0.484809	0.360522	0.463716	0.488684	0.604702	0.42004	0.410963	0.468159	0.501287	0.382761	0.223682	0.24892	0.415476	0.216502	0.519618	0.435657	0.565489	0.203689	0.678382	0.536466	0.438627	0.457789	0.488136	0.559585	0.36865
0.291667	0.166667	0.583333	1082	0.408248	0.516398	1.0328	0.508549	0.3715	0.343533	0.430542	0.265228	0.260222	0.345477	0.312133	0.368234	0.503594	0.588995	0.501682	0.381062	0.447596	0.455328	0.538548	0.517531	0.371176	0.629944	0.371042	0.473441	0.60971	0.39691	0.506151	0.387514	0.364372	0.629984	0.265208	0.458422	0.437402	0.593978	0.303701	0.426395	0.550777	0.58507	0.424068	0.608398	0.419987	0.50371	0.496577	0.630366	0.48729	0.532897
0.458333	0.916667	0.416667	1083	0.983192	0.516398	0.816497	0.353463	0.388452	0.294694	0.707485	0.278272	0.411661	0.455546	0.429453	0.394436	0.41106	0.429884	0.565395	0.380545	0.339555	0.350507	0.51355	0.522821	0.420497	0.492152	0.448778	0.400621	0.419301	0.546838	0.530316	0.297982	0.470407	0.49247	0.221377	0.373829	0.30654	0.463902	0.456728	0.48452	0.626208	0.485288	0.393524	0.540462	0.450259	0.46993	0.484025	0.545842	0.603961	0.460648
0.708333	0.416667	0.833333	1084	0.752773	0.816497	0.816497	0.376849	0.505996	0.383747	0.471257	0.413344	0.354898	0.316134	0.420899	0.447818	0.377884	0.441207	0.375166	0.432536	0.543793	0.219516	0.387576	0.393862	0.393101	0.531115	0.337304	0.39261	0.498371	0.438946	0.459987	0.380003	0.502296	0.464384	0.263918	0.312957	0.462072	0.375376	0.516927	0.383938	0.443672	0.555132	0.49382	0.353318	0.366492	0.213969	0.458997	0.619292	0.363341	0.462915
0.416667	0.291667	0.708333	1085	1.21106	0.408248	0.752773	0.479004	0.462253	0.314681	0.51841	0.214489	0.312922	0.30248	0.582521	0.384841	0.41935	0.514411	0.484327	0.33445	0.500191	0.421496	0.550564	0.45988	0.432328	0.471693	0.471278	0.402252	0.458645	0.590977	0.484901	0.289604	0.317286	0.550543	0.394156	0.434172	0.348762	0.390018	0.483833	0.458483	0.485172	0.414137	0.37617	0.410138	0.45065	0.272825	0.527796	0.521248	0.623686	0.389441
0.541667	0.375	0.375	1086	0.752773	0.83666	1.04881	0.43322	0.61762	0.482194	0.651744	0.403476	0.217221	0.439562	0.520064	0.392364	0.513665	0.37252	0.488476	0.43075	0.383832	0.520009	0.529666	0.399743	0.378262	0.473587	0.400074	0.477715	0.412474	0.556887	0.390138	0.37061	0.425873	0.521645	0.27816	0.350392	0.294779	0.411928	0.378702	0.433908	0.51367	0.449614	0.420202	0.470871	0.460032	0.347763	0.414964	0.59011	0.390282	0.584708
0.708333	0.916667	0.291667	1087	0.752773	0.516398	0.752773	0.333198	0.496118	0.453117	0.21964	0.377292	0.443999	0.403471	0.587492	0.389584	0.328152	0.504396	0.393112	0.390338	0.420562	0.267299	0.360266	0.35499	0.316708	0.534418	0.374787	0.275994	0.521232	0.381258	0.458928	0.320453	0.532385	0.374795	0.293633	0.527688	0.247769	0.402678	0.422821	0.379221	0.417616	0.487848	0.317821	0.536214	0.584947	0.204391	0.386264	0.272229	0.549976	0.514915
0.708333	0.541667	0.25	1088	0.752773	0.983192	0.632456	0.329381	0.337018	0.384884	0.529405	0.388862	0.345637	0.393001	0.514271	0.463573	0.484749	0.504364	0.434332	0.388606	0.428181	0.315271	0.531391	0.463097	0.34526	0.251743	0.349654	0.523885	0.616542	0.378184	0.49252	0.273165	0.330004	0.598068	0.27603	0.320196	0.364493	0.49329	0.412611	0.493132	0.460044	0.470185	0.415951	0.464206	0.33163	0.359301	0.441763	0.619337	0.607986	0.448308
0.458333	0.25	0.708333	1090	0.983192	0	0.408248	0.426825	0.26853	0.383492	0.575642	0.325293	0.310986	0.352448	0.544139	0.529001	0.458432	0.475501	0.431475	0.405042	0.562891	0.397496	0.25724	0.444022	0.386519	0.460532	0.335004	0.42844	0.469444	0.392425	0.48245	0.389847	0.508018	0.52955	0.344411	0.286745	0.320579	0.448722	0.569424	0.317851	0.464081	0.496842	0.476798	0.406107	0.4643	0.349235	0.402677	0.512285	0.41692	0.435986
0.583333	0.958333	0.333333	1091	0.816497	0.408248	1.0328	0.284537	0.37446	0.295597	0.614761	0.410649	0.317958	0.326086	0.48843	0.403052	0.439973	0.507487	0.510382	0.355815	0.455449	0.357647	0.526554	0.416258	0.346947	0.449299	0.576889	0.447949	0.629086	0.512747	0.517854	0.268099	0.481721	0.472498	0.362944	0.377268	0.264852	0.451706	0.515759	0.367291	0.550236	0.504933	0.485554	0.537936	0.335119	0.67549	0.383984	0.299413	0.386558	0.508326
0.541667	0.875	0.541667	1092	0.983192	0.547723	0.752773	0.431731	0.457438	0.318084	0.52481	0.347669	0.338721	0.391843	0.395244	0.436525	0.390607	0.476922	0.462651	0.349094	0.441607	0.367855	0.421332	0.43273	0.497138	0.43846	0.303935	0.35517	0.48719	0.478865	0.529317	0.311854	0.525579	0.381403	0.273599	0.378517	0.277143	0.467392	0.511349	0.465148	0.442726	0.404999	0.406429	0.520067	0.363837	0.478542	0.457144	0.669588	0.576731	0.46806
0.166667	0.708333	0.541667	1093	0.516398	0.983192	0.983192	0.548351	0.3413	0.229983	0.313575	0.313031	0.259579	0.436994	0.439013	0.406825	0.467275	0.403921	0.609854	0.438175	0.451172	0.525999	0.308952	0.458074	0.383968	0.427006	0.394074	0.332873	0.41447	0.531719	0.400098	0.466097	0.384427	0.6219	0.277935	0.360296	0.337932	0.360785	0.398245	0.302623	0.477731	0.593339	0.524836	0.614721	0.506337	0.448648	0.484561	0.649145	0.498102	0.296622
0.958333	0.833333	0.75	1094	0.408248	0.516398	0	0.282364	0.429766	0.230165	0.424407	0.452267	0.391923	0.425869	0.343	0.316668	0.637549	0.565319	0.448819	0.402862	0.52982	0.45117	0.287653	0.305282	0.452888	0.482117	0.453122	0.267191	0.383072	0.411741	0.512328	0.447479	0.387841	0.375968	0.357534	0.316078	0.315648	0.481855	0.4179	0.427595	0.386026	0.519186	0.228523	0.650913	0.32497	0.542529	0.361968	0.628084	0.438835	0.578066
0.416667	0.375	0.666667	1095	1.21106	0.83666	0.816497	0.520006	0.414481	0.371378	0.47391	0.312795	0.330691	0.313102	0.393087	0.533895	0.373766	0.510779	0.459294	0.456275	0.460633	0.275552	0.496231	0.421814	0.430257	0.595326	0.548206	0.379759	0.489847	0.550995	0.444574	0.360639	0.357467	0.439819	0.356912	0.383712	0.324955	0.403364	0.460343	0.487134	0.460671	0.486705	0.515567	0.426599	0.503153	0.568429	0.34176	0.627532	0.557744	0.518061
0.5	0.125	0.75	1096	1.09545	0.547723	1.26491	0.38822	0.317097	0.259238	0.467703	0.344774	0.338053	0.403676	0.546675	0.546353	0.501168	0.43947	0.483126	0.339588	0.507871	0.351538	0.371171	0.4203	0.44066	0.409036	0.436667	0.492569	0.575455	0.421132	0.514357	0.294373	0.42635	0.404478	0.267814	0.409175	0.318223	0.656122	0.471212	0.425407	0.549056	0.546315	0.374821	0.495412	0.420828	0.360155	0.38026	0.39577	0.540895	0.520118
0.75	0.166667	0.791667	1097	0.632456	0.516398	0.752773	0.230021	0.391129	0.309426	0.432151	0.395995	0.243556	0.47279	0.544369	0.54895	0.536558	0.444341	0.41927	0.401887	0.394861	0.365933	0.48016	0.494576	0.382348	0.448242	0.404958	0.420784	0.377512	0.429519	0.44494	0.324929	0.479888	0.419847	0.330153	0.388469	0.330763	0.544135	0.375632	0.442133	0.476682	0.487118	0.356344	0.465949	0.453333	0.306377	0.452151	0.438612	0.597603	0.57157
0.5	0.416667	0.875	1098	1.09545	0.816497	0.547723	0.390782	0.357016	0.326458	0.519656	0.399624	0.322102	0.363434	0.626443	0.489243	0.5159	0.421175	0.45904	0.432745	0.504025	0.417805	0.48151	0.283737	0.403031	0.477246	0.526028	0.483505	0.483297	0.593555	0.518194	0.416694	0.524837	0.44911	0.3193	0.328974	0.347124	0.533996	0.368508	0.586973	0.488748	0.519997	0.323608	0.501576	0.564946	0.332396	0.316476	0.516724	0.453914	0.364178
0.875	0.25	0.958333	1099	0.547723	1.09545	0.408248	0.326804	0.523011	0.242862	0.621198	0.379242	0.370324	0.339633	0.505001	0.549287	0.55132	0.559569	0.411	0.463457	0.573582	0.36138	0.511781	0.443118	0.410528	0.516578	0.466552	0.321444	0.426651	0.537198	0.418726	0.547334	0.43234	0.5538	0.328387	0.478659	0.208292	0.361613	0.437256	0.38697	0.364134	0.439802	0.450495	0.514526	0.472968	0.562217	0.415016	0.453688	0.418101	0.365329
0.625	0.333333	0.875	1100	1.22474	1.0328	0.547723	0.35189	0.357018	0.277754	0.542075	0.256153	0.190354	0.385638	0.440448	0.430281	0.435385	0.511327	0.471259	0.413803	0.414647	0.443934	0.595798	0.365213	0.392895	0.462081	0.427281	0.46157	0.531768	0.654505	0.453652	0.399074	0.535841	0.627863	0.231564	0.386286	0.39139	0.471738	0.445208	0.189592	0.534683	0.501737	0.263628	0.377745	0.401434	0.392113	0.499699	0.449314	0.415587	0.554333
0.75	0.458333	0.791667	1101	1.09545	1.16905	0.408248	0.452696	0.467823	0.263689	0.56253	0.359502	0.257747	0.363403	0.500824	0.412199	0.513541	0.516073	0.566154	0.419976	0.51272	0.371131	0.426069	0.368454	0.451742	0.474661	0.326584	0.272495	0.467825	0.501307	0.466747	0.438136	0.495378	0.518707	0.25963	0.26138	0.321534	0.428925	0.253154	0.324532	0.555838	0.434852	0.353362	0.370472	0.468966	0.395376	0.445901	0.350155	0.676322	0.50279
0.458333	0.0833333	0.875	1102	1.47196	0.516398	0.547723	0.49146	0.441393	0.433381	0.693773	0.25323	0.420421	0.363179	0.466619	0.428769	0.372999	0.449524	0.46381	0.332748	0.394538	0.411661	0.386467	0.466456	0.414033	0.38925	0.441897	0.381576	0.389189	0.501967	0.467373	0.394124	0.579645	0.520435	0.317049	0.297334	0.342047	0.528158	0.465478	0.412878	0.531145	0.425587	0.580778	0.457035	0.649019	0.491494	0.547707	0.365024	0.375137	0.592392
0.541667	0.375	0.708333	1104	0.983192	0.83666	0.983192	0.278237	0.396727	0.225385	0.519397	0.347405	0.348509	0.47474	0.441365	0.343855	0.432169	0.460203	0.296211	0.416337	0.196489	0.309673	0.333475	0.377202	0.45516	0.407743	0.398966	0.484184	0.359846	0.518392	0.556623	0.304208	0.494093	0.58983	0.387196	0.482041	0.318909	0.569382	0.464711	0.451697	0.598406	0.593428	0.394487	0.317916	0.432552	0.218528	0.517437	0.292061	0.623705	0.780704
0.166667	0.375	0.791667	1105	0.516398	0.83666	0.752773	0.421507	0.405624	0.499054	0.537675	0.365888	0.359781	0.358754	0.51065	0.409986	0.379072	0.454703	0.481644	0.390311	0.462408	0.360862	0.516996	0.429157	0.321776	0.569066	0.370072	0.559578	0.555949	0.568017	0.466867	0.351381	0.478341	0.328192	0.351704	0.408885	0.283868	0.430605	0.53429	0.518709	0.525175	0.649595	0.40655	0.545987	0.597698	0.2928	0.434868	0.434002	0.430923	0.393011
0.375	0.0833333	0.833333	1106	0.83666	0.516398	0.516398	0.286794	0.33069	0.296282	0.55756	0.359905	0.291991	0.360464	0.503921	0.535131	0.46415	0.460153	0.376529	0.404475	0.326988	0.353157	0.384974	0.47256	0.402952	0.467676	0.594836	0.425485	0.37272	0.51396	0.514534	0.406101	0.315027	0.466554	0.225512	0.300864	0.319492	0.520527	0.467808	0.421819	0.465963	0.459317	0.396235	0.456912	0.421652	0.363534	0.401439	0.30071	0.539751	0.402897
0.125	0.0416667	0.833333	1107	0.547723	0.408248	0.816497	0.487623	0.447717	0.403362	0.607396	0.443102	0.413823	0.387759	0.542852	0.451759	0.379543	0.509334	0.531173	0.411952	0.467171	0.447168	0.437464	0.447323	0.420738	0.501351	0.504342	0.353714	0.436295	0.461352	0.543323	0.369861	0.256992	0.515586	0.307845	0.361182	0.338359	0.490304	0.483823	0.188047	0.509154	0.50899	0.60715	0.509476	0.338463	0.622377	0.496303	0.452728	0.566277	0.369826
0.625	0.875	0.25	1108	1.22474	0.547723	0.894427	0.322467	0.317735	0.377301	0.525918	0.433406	0.206605	0.438867	0.502505	0.389856	0.561867	0.465777	0.525475	0.349445	0.226937	0.256081	0.347233	0.406226	0.5014	0.491785	0.550885	0.386413	0.521593	0.511869	0.308256	0.339089	0.321145	0.56231	0.266905	0.704172	0.255615	0.320389	0.496918	0.429538	0.431164	0.71401	0.472299	0.313438	0.731411	0.898182	0.437249	0.450618	0.461298	0.59067
0.291667	0.208333	0.708333	1110	0.408248	0.408248	0.408248	0.437647	0.340092	0.36901	0.545844	0.354801	0.398761	0.43793	0.518262	0.488568	0.514521	0.476387	0.405072	0.259006	0.463034	0.454237	0.563343	0.481144	0.437607	0.432853	0.457509	0.460524	0.499327	0.465411	0.482511	0.378006	0.436344	0.531327	0.334065	0.36573	0.352609	0.468188	0.377286	0.440184	0.549152	0.549963	0.281035	0.498368	0.411623	0.426398	0.474648	0.450653	0.596059	0.471597
0.791667	0.125	0.583333	1111	0.408248	0.547723	1.50555	0.361908	0.330992	0.58679	0.470775	0.2682	0.198903	0.411124	0.568743	0.565982	0.199359	0.493747	0.162396	0.325331	0.557983	0.330188	0.34461	0.522145	0.465348	0.382787	0.351298	0.418749	0.424535	0.305267	0.515252	0.393459	0.444743	0.44852	0.327391	0.2552	0.355744	0.475266	0.458814	0.514953	0.570044	0.704576	0.454105	0.647813	0.366314	0.410116	0.484577	0.404571	0.497156	0.597987
0.583333	0.208333	0.541667	1112	1.21106	0.408248	1.47196	0.346673	0.433718	0.471311	0.511431	0.352509	0.352997	0.257112	0.561581	0.479911	0.476876	0.489674	0.483206	0.494453	0.469171	0.387039	0.384116	0.420217	0.430284	0.520268	0.547513	0.47043	0.459424	0.47308	0.538959	0.373585	0.464763	0.529963	0.328921	0.467176	0.287715	0.414037	0.423372	0.404416	0.527609	0.454406	0.45703	0.531009	0.478488	0.296202	0.522784	0.602201	0.360868	0.416118
0.666667	0.25	0.875	1118	0.816497	0.632456	0.83666	0.377054	0.437834	0.391563	0.244282	0.258749	0.25605	0.583424	0.60442	0.414537	0.522181	0.371983	0.498837	0.461966	0.284426	0.48356	0.597133	0.460138	0.455509	0.472958	0.303737	0.334164	0.403843	0.577268	0.541691	0.306867	0.411197	0.462138	0.289081	0.339238	0.389853	0.594687	0.35742	0.416461	0.459396	0.731007	0.593618	0.480694	0.555101	0.450721	0.49504	0.300306	0.565326	0.481464
0.25	0.333333	0.791667	1120	0	0.816497	0.752773	0.419663	0.375733	0.395174	0.459625	0.295742	0.272185	0.386304	0.452327	0.563171	0.430613	0.461682	0.53159	0.422203	0.408576	0.395175	0.425926	0.293367	0.476834	0.486934	0.45381	0.547071	0.432647	0.497334	0.414618	0.349669	0.412953	0.441568	0.339678	0.349765	0.391139	0.440463	0.460779	0.321223	0.568545	0.397523	0.472994	0.34088	0.405746	0.30201	0.275663	0.574245	0.523319	0.378874
0.458333	0.125	0.625	1122	0.983192	0.547723	1.22474	0.450393	0.410405	0.3982	0.563497	0.417478	0.330235	0.378552	0.451869	0.389646	0.397878	0.42475	0.405519	0.315284	0.422717	0.411423	0.319185	0.382065	0.403707	0.484409	0.279448	0.494867	0.496416	0.550454	0.526265	0.333566	0.390035	0.58117	0.391439	0.278664	0.325449	0.416786	0.43252	0.482588	0.481576	0.461395	0.501604	0.39989	0.357882	0.425326	0.514321	0.34517	0.590681	0.47433
0.416667	0.458333	0.583333	1129	0.816497	0.983192	0.816497	0.461656	0.278493	0.352458	0.616889	0.389867	0.419442	0.306539	0.524811	0.365657	0.455923	0.432215	0.482539	0.463474	0.423464	0.479508	0.656506	0.362109	0.415556	0.48526	0.455202	0.374669	0.558271	0.481895	0.600325	0.389285	0.34719	0.540916	0.291988	0.351474	0.306124	0.44942	0.518221	0.297632	0.478255	0.43779	0.436508	0.557509	0.202217	0.264274	0.448248	0.503774	0.540077	0.459493
0.5	0.25	0.791667	1130	1.26491	0.632456	1.16905	0.540674	0.351127	0.314239	0.63957	0.335415	0.306317	0.399766	0.570024	0.518935	0.564586	0.51104	0.465415	0.365211	0.397611	0.310122	0.336399	0.448515	0.470313	0.399262	0.555241	0.375646	0.503533	0.496652	0.483351	0.362727	0.349654	0.392083	0.333993	0.578987	0.346391	0.412781	0.404299	0.493158	0.518788	0.489775	0.273545	0.432464	0.449722	0.473104	0.458013	0.505262	0.421051	0.540185
0.875	0.583333	0.75	1132	0.83666	1.0328	1.09545	0.252731	0.464984	0.265475	0.404938	0.431811	0.387206	0.298395	0.479067	0.447647	0.460774	0.452199	0.526457	0.429605	0.481106	0.268523	0.413217	0.419866	0.397897	0.467463	0.565332	0.360812	0.451282	0.513912	0.477459	0.325079	0.492656	0.592478	0.297282	0.325229	0.300735	0.503167	0.530134	0.398395	0.53343	0.459718	0.364852	0.540155	0.428923	0.403711	0.433773	0.527376	0.505361	0.485963
0.125	0.0833333	0.833333	1133	0.547723	0.516398	0.816497	0.500867	0.431805	0.324016	0.748618	0.466093	0.398606	0.368295	0.39133	0.41668	0.510703	0.456241	0.545239	0.501342	0.297893	0.338414	0.432188	0.476859	0.488311	0.447755	0.695999	0.390212	0.517575	0.541632	0.440187	0.367499	0.579021	0.612737	0.392464	0.281293	0.40749	0.606155	0.251483	0.428899	0.582889	0.228047	0.425236	0.60297	0.382178	0.583143	0.582335	0.514788	0.324819	0.507827
0.625	0.75	0.333333	1136	0.83666	0.632456	0.516398	0.268968	0.43718	0.397496	0.553389	0.356568	0.362569	0.3642	0.477039	0.457727	0.577586	0.468546	0.379336	0.397928	0.448008	0.294627	0.490007	0.388696	0.503146	0.431922	0.385652	0.434432	0.486853	0.56913	0.553448	0.379514	0.295488	0.583645	0.246194	0.440264	0.267138	0.446205	0.533421	0.5365	0.585914	0.520681	0.273198	0.479761	0.463351	0.473998	0.434746	0.440486	0.359468	0.494127
0.291667	0.625	0.666667	1137	1.47196	1.22474	0.816497	0.367703	0.350015	0.319265	0.395524	0.508992	0.377776	0.402965	0.47764	0.546609	0.499619	0.489018	0.477668	0.34428	0.422092	0.504614	0.523828	0.399442	0.398281	0.465166	0.48473	0.297491	0.463441	0.595615	0.613934	0.316656	0.5039	0.524966	0.243327	0.352256	0.446731	0.56809	0.486887	0.55337	0.53744	0.554932	0.488765	0.366207	0.37993	0.56894	0.434786	0.0882435	0.376619	0.404917
0.625	0.208333	0.666667	1139	0.83666	0.408248	1.0328	0.359364	0.353202	0.335391	0.732387	0.454485	0.328731	0.397514	0.548181	0.363857	0.448558	0.489915	0.488457	0.346861	0.503124	0.306751	0.487797	0.449303	0.414676	0.476479	0.426178	0.474386	0.490513	0.407584	0.470748	0.25423	0.410513	0.516848	0.201473	0.447846	0.317231	0.474426	0.430091	0.455422	0.480166	0.422205	0.418005	0.565526	0.456413	0.250406	0.442024	0.395467	0.451661	0.295908
0.916667	0.791667	0	1140	0.516398	0.752773	0	0.216739	0.431646	0.383922	0.323593	0.571803	0.302083	0.49408	0.535646	0.702921	0.467119	0.496095	0.696445	0.375611	0.415755	0.650531	0.622836	0.362255	0.442848	0.38709	0.498413	0.354881	0.517037	0.481004	0.341045	0.486481	0.459738	0.599212	0.236972	0.414485	0.264571	0.432853	0.449531	0.321216	0.347815	0.538935	0.458347	0.594374	0.373687	0.394539	0.503558	0.479474	0.472559	0.573866
0.583333	0.208333	0.416667	1141	0.816497	0.408248	1.21106	0.380045	0.423909	0.348209	0.54725	0.393645	0.390912	0.363701	0.41777	0.439079	0.368865	0.463424	0.328724	0.329488	0.451668	0.37464	0.360633	0.487443	0.386513	0.489176	0.464021	0.378858	0.46688	0.453742	0.463144	0.368875	0.432065	0.523327	0.281849	0.453171	0.354886	0.386116	0.330352	0.327367	0.430622	0.52392	0.431615	0.612948	0.574327	0.335958	0.332806	0.391825	0.420697	0.507504
0.75	0.125	0.791667	1143	1.09545	0.547723	1.16905	0.475971	0.371916	0.40623	0.351249	0.322139	0.46657	0.350923	0.466126	0.446295	0.429222	0.459558	0.375809	0.3686	0.469458	0.412554	0.455857	0.372979	0.423527	0.434691	0.503957	0.440021	0.471323	0.490897	0.506905	0.329355	0.484682	0.501236	0.397388	0.389849	0.32857	0.347846	0.429293	0.367865	0.471928	0.541746	0.329767	0.560927	0.489791	0.384334	0.391314	0.416994	0.505278	0.493779
0.166667	0.166667	0.708333	1144	0.516398	0.516398	1.16905	0.312209	0.321489	0.360426	0.382685	0.289116	0.304083	0.376308	0.432402	0.470893	0.446158	0.44445	0.421966	0.427363	0.381818	0.383246	0.375424	0.447848	0.412787	0.547795	0.368332	0.520928	0.470395	0.456355	0.635454	0.31951	0.384717	0.52687	0.346451	0.415018	0.310129	0.438647	0.328963	0.384648	0.417891	0.398639	0.518488	0.487425	0.499243	0.308075	0.468447	0.539019	0.590523	0.584485
0.166667	0.0833333	0.708333	1146	0.516398	0.516398	1.16905	0.512236	0.418985	0.485492	0.612036	0.354038	0.33528	0.299153	0.313338	0.279606	0.28713	0.512367	0.317517	0.385481	0.353225	0.43249	0.40998	0.505715	0.296369	0.506634	0.474864	0.410173	0.447894	0.445061	0.417971	0.397732	0.438825	0.471579	0.283269	0.37323	0.339287	0.460273	0.343908	0.32108	0.571194	0.511367	0.362374	0.493143	0.508815	0.330222	0.368826	0.611375	0.553113	0.415367
0.291667	0.25	0.625	1147	0.983192	1.09545	1.22474	0.317643	0.30658	0.254337	0.357029	0.325916	0.361723	0.462602	0.461806	0.435843	0.180311	0.563422	0.519433	0.353965	0.265242	0.538035	0.536007	0.466823	0.481268	0.463237	0.353759	0.333081	0.445007	0.434607	0.471948	0.47988	0.375352	0.609134	0.272129	0.405118	0.139372	0.382827	0.262509	0.600013	0.535078	0.491279	0.269064	0.369797	0.571576	0.552278	0.360193	0.625792	0.307766	0.285232
0.458333	0.25	0.5	1148	0.983192	1.09545	1.54919	0.481241	0.633768	0.49242	0.368549	0.447413	0.193361	0.286571	0.486778	0.196841	0.178936	0.585303	0.0182622	0.296544	0.559965	0.321748	0.34753	0.382356	0.411148	0.323921	0.36328	0.544208	0.469426	0.523381	0.245301	0.121587	0.484303	0.649698	0.496199	0.325525	0.330128	0.464924	0.253338	0.490315	0.487878	0.354442	0.65176	0.386342	0.378672	0.56869	0.544315	0.529955	0.491179	0.284893
0.416667	0.208333	0.541667	1149	1.0328	0.408248	1.32916	0.294098	0.329832	0.203003	0.483708	0.359754	0.345336	0.321294	0.494986	0.544621	0.473155	0.46222	0.524251	0.425518	0.399365	0.439171	0.476303	0.455052	0.419526	0.489006	0.648801	0.33835	0.498361	0.533706	0.397778	0.3373	0.537786	0.660185	0.4577	0.548253	0.249458	0.514389	0.249253	0.317785	0.601266	0.611924	0.495828	0.5807	0.376415	0.475126	0.480284	0.406881	0.489313	0.567368
0.333333	0.416667	0.625	1150	0.816497	0.816497	1.22474	0.419394	0.415843	0.371932	0.602909	0.486976	0.17474	0.26282	0.458648	0.500362	0.624964	0.389673	0.42672	0.34093	0.528676	0.353072	0.481864	0.410447	0.521781	0.445754	0.516707	0.411372	0.552538	0.478223	0.558184	0.38298	0.412752	0.537174	0.196903	0.351554	0.389509	0.418331	0.42912	0.388311	0.32649	0.557516	0.369176	0.558399	0.4557	0.435345	0.47352	0.509302	0.516792	0.522134
0.666667	0.208333	0.75	1152	0.816497	0.752773	0.632456	0.309498	0.312944	0.384774	0.487384	0.377283	0.423197	0.351418	0.511596	0.42203	0.421235	0.488794	0.495746	0.365684	0.355637	0.315275	0.401942	0.331632	0.493557	0.426599	0.405015	0.443673	0.591533	0.402236	0.461437	0.525968	0.423834	0.546105	0.287285	0.309287	0.342007	0.50281	0.522253	0.51974	0.502343	0.506727	0.297191	0.447958	0.485193	0.411207	0.421316	0.384742	0.43544	0.359579
0.333333	0.166667	0.75	1153	1.0328	0.516398	0	0.424134	0.436691	0.363403	0.482836	0.379483	0.367247	0.305897	0.531814	0.427456	0.412852	0.491846	0.484393	0.404919	0.489849	0.39486	0.438449	0.376112	0.392975	0.482938	0.462662	0.299556	0.457342	0.584492	0.525129	0.2539	0.414383	0.50033	0.33933	0.311727	0.387548	0.557731	0.42342	0.427282	0.448729	0.716573	0.37165	0.561057	0.534933	0.452299	0.432595	0.334406	0.49669	0.448315
0.291667	0.125	0.791667	1154	1.16905	0.547723	0.752773	0.385659	0.430394	0.218292	0.344146	0.360205	0.350998	0.343602	0.501595	0.586689	0.433158	0.433673	0.49373	0.344014	0.381763	0.3465	0.392804	0.389766	0.352843	0.462289	0.491479	0.427384	0.517023	0.456319	0.528262	0.312077	0.478962	0.42331	0.282076	0.378445	0.347783	0.37853	0.524223	0.439597	0.491459	0.499031	0.263033	0.525731	0.369616	0.416682	0.496732	0.479236	0.371776	0.712614
0.916667	0.958333	0.333333	1155	0.516398	0.408248	1.0328	0.402821	0.4339	0.414772	0.584096	0.371328	0.341835	0.376663	0.467236	0.451408	0.383086	0.388074	0.456975	0.346576	0.471114	0.475213	0.362214	0.403158	0.398851	0.443029	0.506587	0.253569	0.372475	0.436411	0.526702	0.324633	0.5159	0.388487	0.335097	0.310903	0.307254	0.332109	0.437062	0.439563	0.398216	0.438395	0.364974	0.628334	0.338189	0.439316	0.536995	0.48855	0.413326	0.637652
0.666667	0.875	0.416667	1157	0.816497	0.547723	1.0328	0.348924	0.332768	0.348114	0.481005	0.370658	0.353514	0.406598	0.509921	0.477915	0.443348	0.42542	0.470006	0.381971	0.465886	0.359277	0.384307	0.377893	0.412092	0.512182	0.438046	0.440821	0.489408	0.431665	0.473554	0.416059	0.443656	0.552422	0.218764	0.373892	0.32867	0.411219	0.496114	0.422218	0.489109	0.436912	0.427582	0.550572	0.408145	0.383803	0.468801	0.444863	0.505972	0.539933
0.166667	0.333333	0.791667	1158	1.21106	0.816497	0.752773	0.364809	0.364338	0.306502	0.460631	0.387587	0.316398	0.426445	0.394126	0.505632	0.540547	0.58481	0.439625	0.510905	0.438937	0.407037	0.304722	0.424817	0.309127	0.469187	0.686552	0.272755	0.50963	0.311235	0.579733	0.456632	0.483962	0.647943	0.419567	0.285196	0.235233	0.322475	0.393897	0.657727	0.533793	0.458387	0.263875	0.715324	0.406911	0.596003	0.461748	0.439004	0.342983	0.558804
0.166667	0.583333	0.666667	1159	0.816497	1.0328	1.0328	0.525848	0.341382	0.510689	0.463034	0.367959	0.216933	0.340464	0.569054	0.553413	0.511461	0.49309	0.325873	0.314432	0.532237	0.283789	0.539867	0.365941	0.252715	0.425567	0.568931	0.509867	0.379172	0.406591	0.397098	0.340832	0.334061	0.62156	0.237595	0.427264	0.312324	0.58124	0.335992	0.550574	0.462737	0.542153	0.390459	0.566511	0.312411	0.529091	0.565973	0.543276	0.508462	0.551134
0.541667	0.0833333	0.75	1160	0.983192	0.516398	1.09545	0.386055	0.207855	0.273246	0.595292	0.291432	0.373143	0.626394	0.403543	0.380259	0.519714	0.655503	0.258383	0.493373	0.446702	0.197485	0.421012	0.223921	0.313932	0.457582	0.275297	0.57539	0.630329	0.381501	0.566814	0.342331	0.247066	0.584263	0.178132	0.432187	0.358135	0.452661	0.292934	0.360422	0.509021	0.479934	0.516114	0.455764	0.501492	0.449223	0.579694	0.437043	0.482597	0.37638
1	0.916667	0.166667	1161	0	0.516398	1.21106	0.235021	0.384255	0.397861	0.495188	0.315704	0.447076	0.408156	0.482843	0.443031	0.544914	0.543348	0.463924	0.379824	0.438481	0.396661	0.350261	0.360782	0.434007	0.505518	0.469311	0.34523	0.529833	0.507325	0.522917	0.343857	0.442328	0.403473	0.305369	0.343137	0.340325	0.430584	0.457614	0.406647	0.518496	0.466857	0.407231	0.552334	0.405528	0.403984	0.457748	0.417276	0.452132	0.512358
0.833333	0.208333	0.791667	1162	0.516398	1.16905	0.752773	0.339041	0.364398	0.370312	0.599507	0.21497	0.347377	0.369422	0.447666	0.509729	0.435033	0.448182	0.482508	0.454637	0.554916	0.360707	0.506277	0.43857	0.3708	0.440899	0.388868	0.388886	0.372195	0.541491	0.461182	0.354715	0.386891	0.414885	0.426331	0.342298	0.402231	0.488962	0.480578	0.397468	0.450897	0.44553	0.42488	0.573617	0.515249	0.444518	0.474137	0.451703	0.467111	0.460582
0.208333	0.541667	0.625	1163	0.408248	0.983192	0.83666	0.431586	0.343415	0.285586	0.414834	0.419693	0.301099	0.360706	0.465858	0.467882	0.328978	0.506559	0.559746	0.384531	0.501067	0.450715	0.452713	0.417004	0.495365	0.448618	0.429577	0.393678	0.513743	0.471722	0.47264	0.435399	0.44334	0.581876	0.304844	0.356056	0.254595	0.425918	0.484764	0.505211	0.508755	0.532364	0.418351	0.631393	0.408839	0.33206	0.526983	0.494082	0.531108	0.396153
0.416667	0.458333	0.666667	1164	1.50555	0.983192	1.0328	0.298774	0.355467	0.291605	0.42044	0.205565	0.0547904	0.366741	0.491222	0.315797	0.44957	0.38181	0.39296	0.323614	0.540235	0.284715	0.497916	0.346616	0.280551	0.370324	0.389588	0.640974	0.479628	0.448486	0.515158	0.238109	0.58822	0.502772	0.391236	0.381151	0.327234	0.469051	0.340821	0.407489	0.647611	0.427879	0.553983	0.549978	0.274885	0.47973	0.330695	0.421244	0.411614	0.488111
0.708333	0.875	0.25	1167	0.983192	0.547723	0.632456	0.269855	0.407273	0.312798	0.46595	0.501452	0.370646	0.313768	0.470342	0.41716	0.512465	0.436273	0.357532	0.374314	0.453281	0.302811	0.416338	0.367998	0.244732	0.472495	0.354793	0.464551	0.455052	0.542031	0.50778	0.378738	0.419973	0.586981	0.298068	0.446094	0.311534	0.525611	0.395798	0.424159	0.506482	0.407692	0.515125	0.415375	0.425766	0.44699	0.436977	0.55566	0.535548	0.431761
0.791667	0.5	0.708333	1168	0.752773	1.26491	0.983192	0.276477	0.388384	0.139263	0.18015	0.30763	0.391983	0.420401	0.338408	0.505163	0.382393	0.507555	0.449182	0.37635	0.456714	0.525823	0.581439	0.495666	0.487451	0.498266	0.451127	0.519645	0.585885	0.490837	0.509473	0.177963	0.368196	0.785497	0.323459	0.393973	0.324763	0.441603	0.648106	0.388728	0.502586	0.460842	0.377947	0.463932	0.434954	0.534484	0.366335	0.432132	0.570582	0.498821
0.625	0.708333	0.25	1169	1.04881	0.752773	1.54919	0.392301	0.312812	0.291378	0.570516	0.456717	0.351008	0.428216	0.388762	0.513211	0.480864	0.618431	0.6159	0.338578	0.465823	0.203172	0.299372	0.230689	0.578163	0.391277	0.561238	0.678326	0.395076	0.255534	0.612843	0.261559	0.490258	0.571324	0.355079	0.237844	0.484468	0.573396	0.475651	0.568772	0.456709	0.353264	0.440761	0.45367	0.339441	0.0585488	0.407571	0.699758	0.501423	0.188334
0.916667	0.958333	0	1170	0.516398	0.408248	0	0.25728	0.436361	0.387567	0.28949	0.524218	0.434922	0.290739	0.396197	0.545994	0.334588	0.451416	0.519954	0.500233	0.30221	0.337404	0.320875	0.394736	0.424207	0.508499	0.459471	0.379275	0.485276	0.501308	0.537548	0.438326	0.425973	0.543934	0.312408	0.278225	0.318073	0.536437	0.597879	0.451749	0.422103	0.46692	0.409094	0.550478	0.480638	0.455466	0.521707	0.40126	0.546371	0.387988
0.458333	0.666667	0.708333	1173	0.983192	0.816497	0.983192	0.309048	0.378567	0.393582	0.416894	0.362159	0.28014	0.364322	0.479864	0.413516	0.490707	0.468864	0.483513	0.388996	0.40682	0.451434	0.468128	0.473662	0.43651	0.493835	0.297756	0.354591	0.49971	0.551437	0.49445	0.352416	0.430259	0.489671	0.275144	0.438206	0.363073	0.426861	0.503809	0.415993	0.526352	0.538127	0.336057	0.603581	0.455597	0.31879	0.434344	0.506555	0.436442	0.388527
0.541667	0.791667	0.666667	1174	1.32916	0.752773	0.816497	0.249436	0.538511	0.200837	0.654083	0.389299	0.347954	0.383801	0.406001	0.359767	0.54352	0.415165	0.24499	0.389632	0.452981	0.440506	0.350397	0.318801	0.321453	0.433009	0.625781	0.433472	0.519754	0.516507	0.32297	0.289304	0.211969	0.608531	0.283839	0.476773	0.324882	0.406319	0.410052	0.5006	0.411194	0.601947	0.252355	0.282118	0.480144	0.428723	0.513909	0.445941	0.345301	0.431668
0.25	0.0833333	0.833333	1175	0.632456	0.516398	1.21106	0.411787	0.442484	0.414335	0.44604	0.322423	0.505856	0.320896	0.532142	0.540814	0.652399	0.371859	0.430846	0.333602	0.472834	0.364438	0.485792	0.414517	0.328891	0.450135	0.45664	0.386678	0.620817	0.430855	0.393197	0.353354	0.397376	0.427579	0.210961	0.43765	0.28867	0.254187	0.465846	0.217684	0.551562	0.494393	0.687693	0.599938	0.563273	0.379832	0.414482	0.359074	0.424685	0.487721
0.208333	0.333333	0.708333	1176	1.16905	1.0328	1.16905	0.493431	0.315032	0.366571	0.425951	0.36659	0.430101	0.362861	0.404276	0.424902	0.429782	0.4197	0.345309	0.41006	0.425651	0.45861	0.409639	0.467753	0.485054	0.713045	0.478574	0.437428	0.393541	0.428014	0.472535	0.6069	0.572797	0.472217	0.183771	0.502216	0.298776	0.349686	0.320111	0.240019	0.360277	0.356433	0.537611	0.294273	0.129405	0.428539	0.302507	0.418717	0.651014	0.305447
0.541667	0.625	0.583333	1177	1.32916	1.22474	0.816497	0.363508	0.311085	0.475318	0.311802	0	0.280572	0.203645	0.254109	0.47898	0.408567	0.469051	0.605159	0.464929	0.56493	0.533383	0.403387	0.328719	0.417717	0.595429	0.419447	0.334621	0.527226	0.497108	0.335212	0.255501	0.527521	0.548745	0.45097	0.533525	0.328382	0.576843	0.28557	0.167964	0.379713	0.547754	0.801278	0.493055	0.637266	0.584078	0.519994	0.566364	0.335913	0.456408
0.375	0.791667	0.541667	1178	1.3784	0.752773	0.752773	0.34095	0.25388	0.479799	0.413137	0.178453	0.255955	0.388173	0.333137	0.47202	0.485665	0.539907	0.1865	0.361831	0.517522	0.376347	0.240378	0.473611	0.40934	0.535249	0.265537	0.428513	0.362311	0.504699	0.611815	0.398123	0.520657	0.352045	0.205274	0.165708	0.397314	0.301435	0.394045	0.393435	0.438912	0.540204	0.482534	0.4328	0.556049	0.322519	0.57619	0.42126	0.495944	0.293463
0.416667	0.75	0.541667	1179	1.21106	0.632456	0.983192	0.279932	0.373201	0.394288	0.498412	0.3969	0.467984	0.30243	0.521239	0.416224	0.346384	0.4017	0.53548	0.349033	0.376436	0.350919	0.463369	0.337775	0.476833	0.361734	0.245769	0.388696	0.394232	0.40133	0.491798	0.312285	0.431355	0.448974	0.269291	0.445918	0.378962	0.41687	0.5244	0.527767	0.433712	0.607627	0.498399	0.463426	0.402948	0.443843	0.368337	0.537823	0.612896	0.30587
0.5	0.708333	0.416667	1180	1.67332	0.983192	0.816497	0.433033	0.407007	0.375225	0.566921	0.291021	0.309328	0.221945	0.493389	0.512681	0.467937	0.537403	0.534603	0.433699	0.355446	0.298742	0.491263	0.4615	0.357569	0.505603	0.552221	0.533783	0.514847	0.298276	0.55737	0.359574	0.646725	0.716215	0.252927	0.195316	0.317567	0.715243	0.534448	0.351364	0.54759	0.551179	0.393992	0.442645	0.311592	0.583031	0.327132	0.291273	0.573631	0.44924
0.5	0.833333	0.291667	1181	0.894427	0.516398	0.408248	0.31097	0.38118	0.349246	0.147238	0.395482	0.327573	0.275387	0.460951	0.512165	0.381774	0.527819	0.401816	0.306362	0.546903	0.3488	0.327931	0.447284	0.235738	0.550399	0.463783	0.422395	0.531299	0.423852	0.581507	0.331335	0.361973	0.636588	0.247723	0.434099	0.280049	0.484664	0.445472	0.474007	0.523809	0.559659	0.273701	0.274846	0.443853	0.450097	0.525103	0.393538	0.487668	0.550893
0.833333	0.708333	0.291667	1182	0.516398	0.752773	0.983192	0.226059	0.373853	0.439981	0.445791	0.227437	0.261777	0.284428	0.429533	0.43733	0.522038	0.476828	0.598064	0.243933	0.364501	0.357463	0.308378	0.41935	0.436507	0.511565	0.58098	0.329657	0.471242	0.383109	0.453499	0.339223	0.385565	0.429124	0.29491	0.264634	0.37376	0.34572	0.661731	0.532965	0.659676	0.464456	0.385294	0.434489	0.392482	0.298832	0.276269	0.401729	0.51672	0.533267
0.875	0.791667	0.208333	1183	0.547723	0.408248	0.408248	0.273488	0.324286	0.238884	0.478014	0.354563	0.294957	0.328935	0.328838	0.48092	0.63998	0.501328	0.471368	0.473206	0.31821	0.398644	0.360382	0.426418	0.475649	0.541678	0.389976	0.445742	0.458243	0.543328	0.40059	0.384662	0.423581	0.373615	0.481002	0.572436	0.329598	0.477209	0.444082	0.287727	0.528619	0.550757	0.591333	0.473804	0.355575	0.312854	0.281457	0.442436	0.372413	0.5192
0.541667	0.708333	0.375	1184	0.752773	0.983192	1.22474	0.419575	0.539441	0.270935	0.500785	0.411669	0.376218	0.322355	0.477714	0.540398	0.422632	0.429212	0.675893	0.229427	0.369791	0.240788	0.407794	0.413441	0.443262	0.455418	0.384764	0.364702	0.466439	0.471465	0.550086	0.505783	0.406087	0.463138	0.338297	0.303069	0.253763	0.425393	0.486704	0.357886	0.403133	0.471419	0.413997	0.505121	0.438954	0.241152	0.684208	0.34211	0.639107	0.31868
0.75	0.75	0.416667	1185	0.632456	0.632456	1.0328	0.351618	0.443819	0.352323	0.698002	0.335274	0.370435	0.248357	0.686211	0.403548	0.511751	0.493602	0.645509	0.446584	0.5344	0.399919	0.467423	0.336996	0.243382	0.472092	0.391713	0.240241	0.494019	0.524232	0.430043	0.483009	0.170676	0.298382	0.16219	0.291151	0.233202	0.286504	0.317079	0.352689	0.353767	0.432088	0.391677	0.626709	0.508307	0.217632	0.515825	0.198476	0.511718	0.304625
0.5	0.416667	0.791667	1186	0.894427	1.0328	0.408248	0.477342	0.332415	0.45727	0.645505	0.558938	0.275662	0.394404	0.488584	0.465691	0.623867	0.524021	0.409181	0.373108	0.570124	0.597357	0.481216	0.481703	0.403524	0.476638	0.453565	0.471951	0.51648	0.51231	0.507044	0.383266	0.479182	0.510818	0.289069	0.317862	0.387727	0.401539	0.512955	0.418052	0.449205	0.376905	0.436624	0.402421	0.282637	0.514649	0.454944	0.444798	0.477078	0.598228
0.75	0.666667	0.583333	1187	0.632456	1.0328	0.816497	0.474003	0.494903	0.4057	0.446135	0.345654	0.417775	0.339266	0.743802	0.513794	0.503651	0.452936	0.428805	0.446927	0.391768	0.332778	0.465334	0.491087	0.335679	0.424717	0.475142	0.402108	0.471093	0.52638	0.612892	0.334799	0.535088	0.537062	0.305594	0.307794	0.303989	0.404514	0.636415	0.395697	0.44143	0.443313	0.296003	0.338767	0.44447	0.305002	0.455906	0.385694	0.45051	0.425094
0.791667	0.791667	0.416667	1188	0.752773	0.408248	1.0328	0.402282	0.372	0.318364	0.401227	0.340348	0.290546	0.41107	0.571905	0.462969	0.537699	0.433963	0.49216	0.371727	0.436516	0.375899	0.54357	0.372309	0.351601	0.386544	0.553689	0.377614	0.514644	0.452245	0.487176	0.375974	0.40109	0.483443	0.369779	0.328939	0.478362	0.489824	0.715926	0.369175	0.367297	0.345196	0.429685	0.638158	0.409387	0.260984	0.441588	0.443379	0.536749	0.432768
0.291667	0.458333	0.625	1189	0.408248	0.983192	0.547723	0.4779	0.575023	0.488637	0.55767	0.434989	0.102873	0.39937	0.608204	0.480342	0.502502	0.485384	0.303454	0.254812	0.568816	0.215787	0.364921	0.478481	0.434482	0.47489	0.462745	0.414846	0.573813	0.404182	0.454858	0.350276	0.457747	0.545566	0.323122	0.127542	0.501844	0.380331	0.546016	0.346381	0.502227	0.536045	0.632512	0.467983	0.435347	0.542683	0.434572	0.558735	0.442121	0.692243
0.541667	0.458333	0.791667	1190	0.983192	1.32916	0.408248	0.448385	0.334429	0.292258	0.521247	0.272187	0.259484	0.460084	0.557799	0.437772	0.484651	0.517103	0.481347	0.419594	0.451356	0.284251	0.604365	0.463581	0.544163	0.483791	0.595757	0.406415	0.619029	0.579815	0.461359	0.409181	0.550168	0.518116	0.313281	0.413691	0.303076	0.440011	0.668947	0.408589	0.497242	0.49347	0.49138	0.489779	0.480856	0.228994	0.350322	0.196932	0.452739	0.487685
0.5	0.416667	0.708333	1191	1.26491	1.0328	0.752773	0.452726	0.35406	0.302367	0.61365	0.210335	0.342305	0.450614	0.451374	0.450357	0.539675	0.49502	0.402436	0.346207	0.349615	0.342985	0.307818	0.338584	0.345846	0.443274	0.275144	0.436339	0.338939	0.52982	0.599841	0.16698	0.448032	0.493357	0.28547	0.394581	0.200702	0.313083	0.342703	0.42279	0.493909	0.445778	0.612809	0.306501	0.616283	0.48574	0.423578	0.592962	0.375168	0.790411
0.5	0.0833333	0.875	1192	1.09545	0.516398	0.547723	0.450482	0.369534	0.390843	0.552324	0.373104	0.308696	0.381991	0.520824	0.467212	0.318878	0.454632	0.495279	0.391836	0.446634	0.35962	0.613247	0.434711	0.413026	0.531717	0.213797	0.407787	0.353664	0.498703	0.549064	0.406941	0.391747	0.403098	0.328756	0.325011	0.320102	0.399943	0.268608	0.461043	0.498931	0.60831	0.445745	0.472256	0.289129	0.547024	0.516628	0.454806	0.598621	0.499037
0.291667	0.166667	0.708333	1193	1.16905	0.516398	1.16905	0.437312	0.295645	0.50952	0.345255	0.23305	0.359541	0.368613	0.406533	0.330031	0.512439	0.437722	0.414663	0.420523	0.374065	0.304413	0.468837	0.545956	0.485375	0.38309	0.336051	0.422036	0.560018	0.440122	0.512032	0.344889	0.545852	0.283085	0.330872	0.535603	0.260626	0.300217	0.567803	0.47713	0.480041	0.525413	0.393395	0.548735	0.47556	0.358571	0.380214	0.512922	0.458642	0.559371
0.416667	0.0833333	0.625	1194	1.0328	0.516398	1.04881	0.577158	0.430796	0.426453	0.536214	0.322314	0.231909	0.194472	0.654616	0.554286	0.388895	0.50259	0.323152	0.391209	0.4565	0.460535	0.628475	0.477719	0.34981	0.524332	0.294834	0.527176	0.238579	0.541478	0.494193	0.438861	0.46251	0.624066	0.365338	0.433075	0.296192	0.390663	0.541516	0.451182	0.436851	0.479279	0.488068	0.725284	0.387461	0.557304	0.41865	0.490471	0.501371	0.408716
0.5	0.166667	0.625	1195	0.894427	0.516398	1.22474	0.371942	0.224219	0.304315	0.430252	0.353901	0.391636	0.406868	0.5292	0.454074	0.383493	0.500746	0.508798	0.378663	0.369235	0.390538	0.539831	0.389024	0.434921	0.431346	0.389416	0.373319	0.447617	0.534526	0.462741	0.381334	0.384416	0.444226	0.351938	0.344192	0.306474	0.481315	0.482232	0.440185	0.416094	0.655351	0.314867	0.574734	0.373598	0.550225	0.37225	0.584461	0.48203	0.467796
0.416667	0.166667	0.625	1196	1.21106	0.516398	1.22474	0.372708	0.402356	0.271278	0.523339	0.238675	0.423227	0.365296	0.495972	0.319151	0.402742	0.369438	0.456813	0.446206	0.513651	0.309753	0.508263	0.4355	0.529894	0.401059	0.423022	0.431458	0.476553	0.683312	0.45519	0.401572	0.474131	0.382669	0.348693	0.311937	0.348123	0.504194	0.220656	0.272365	0.399851	0.463644	0.354144	0.29799	0.417448	0.503083	0.365931	0.475161	0.448677	0.493442
0.208333	0.125	0.708333	1197	0.983192	0.547723	0.983192	0.3971	0.280678	0.359051	0.608349	0.260711	0.274356	0.463956	0.486963	0.376815	0.420695	0.451027	0.256428	0.465076	0.531192	0.53986	0.417408	0.400121	0.559902	0.5549	0.514279	0.336662	0.585103	0.592226	0.60822	0.232374	0.472213	0.523517	0.281366	0.360929	0.268115	0.53802	0.459205	0.579702	0.431463	0.574493	0.352429	0.639662	0.350962	0.356866	0.362346	0.482406	0.563605	0.447904
0.5	0.416667	0.541667	1198	0.894427	0.816497	1.47196	0.442287	0.354539	0.380651	0.430069	0.395827	0.286197	0.380162	0.464674	0.450132	0.430553	0.484688	0.488174	0.331331	0.451666	0.418373	0.411863	0.421464	0.392456	0.36929	0.31133	0.433661	0.48698	0.47124	0.354021	0.393106	0.459526	0.344923	0.334569	0.244303	0.365334	0.359639	0.480405	0.352159	0.463216	0.50557	0.453189	0.567165	0.567729	0.289899	0.46303	0.518546	0.520686	0.365561
0.708333	0.791667	0.333333	1203	0.752773	0.408248	1.0328	0.337098	0.395256	0.37133	0.551654	0.406833	0.32059	0.409236	0.479748	0.445225	0.443549	0.454722	0.407333	0.369698	0.434975	0.390803	0.435147	0.380218	0.416782	0.465215	0.431714	0.451321	0.460482	0.463645	0.520863	0.394702	0.428637	0.455724	0.302245	0.408771	0.328227	0.409209	0.442524	0.396178	0.474212	0.559993	0.507516	0.512572	0.486984	0.401944	0.439581	0.486684	0.486265	0.391897
0.25	0.0833333	0.791667	1210	1.09545	0.516398	1.32916	0.542649	0.457496	0.41919	0.689088	0.37981	0.288337	0.30118	0.462985	0.579459	0.395865	0.570913	0.539354	0.29483	0.313774	0.348096	0.339651	0.252325	0.316433	0.534712	0.63654	0.247095	0.620098	0.493703	0.499919	0.198308	0.378941	0.493908	0.293862	0.406879	0.281971	0.431993	0.399952	0.447801	0.378728	0.555284	0.637322	0.422946	0.56875	0.499592	0.404233	0.474712	0.659062	0.601084
0.916667	0.166667	0.875	1211	0.516398	0.816497	0.83666	0.279911	0.430265	0.294241	0.275208	0.407068	0.223709	0.285062	0.398279	0.462429	0.404779	0.447835	0.557787	0.437719	0.540748	0.424567	0.579537	0.413024	0.420416	0.491615	0.508585	0.371793	0.51849	0.61185	0.520171	0.314402	0.50775	0.50573	0.312484	0.345835	0.364749	0.484323	0.643787	0.398736	0.594172	0.477597	0.667534	0.565666	0.367077	0.20165	0.521132	0.353343	0.627713	0.314379
0.5	0.208333	0.791667	1212	0.894427	0.408248	0.408248	0.353561	0.393544	0.311461	0.428893	0.369172	0.22276	0.286606	0.448114	0.548198	0.491748	0.506677	0.446774	0.338519	0.460228	0.462833	0.556109	0.488305	0.496733	0.439361	0.561461	0.44883	0.62539	0.516349	0.573941	0.318982	0.437028	0.469594	0.310673	0.338967	0.342577	0.364633	0.48162	0.400253	0.511779	0.523048	0.476566	0.403848	0.322736	0.635175	0.391686	0.446147	0.408875	0.587112
0.916667	0.625	0.416667	1213	0.516398	0.83666	0.816497	0.336415	0.419559	0.311225	0.750272	0.282894	0.40643	0.426235	0.541047	0.398118	0.392412	0.501446	0.458754	0.342954	0.443094	0.368056	0.47031	0.446277	0.368457	0.472987	0.468094	0.387804	0.545241	0.481835	0.337171	0.352299	0.51383	0.548805	0.34552	0.431331	0.374264	0.297534	0.422992	0.39024	0.501944	0.517125	0.481961	0.556065	0.345361	0.456096	0.585326	0.480771	0.490933	0.44746
0.416667	0.75	0.583333	1214	1.0328	0.632456	0.816497	0.353477	0.33668	0.32682	0.472451	0.366099	0.340341	0.285981	0.506891	0.550784	0.609013	0.407294	0.20004	0.358618	0.335768	0.355947	0.518982	0.461759	0.274658	0.487633	0.301454	0.546376	0.434644	0.367529	0.510813	0.490297	0.368447	0.574122	0.189271	0.404592	0.353916	0.531754	0.363944	0.371365	0.485288	0.475683	0.417553	0.335134	0.284018	0.426477	0.334678	0.420103	0.707612	0.424908
0.25	0.333333	0.791667	1215	0.632456	0.516398	0.752773	0.583666	0.432105	0.316501	0.525516	0.431603	0.323141	0.363163	0.552499	0.420998	0.49359	0.457792	0.540513	0.396127	0.437202	0.357437	0.498343	0.462906	0.449977	0.457236	0.381223	0.455377	0.367982	0.496583	0.520781	0.239472	0.308154	0.426169	0.246651	0.415346	0.31322	0.414801	0.376758	0.498882	0.395406	0.535673	0.434692	0.529005	0.442315	0.433829	0.421779	0.460985	0.453786	0.546789
0.708333	0.25	0.708333	1216	0.752773	0.894427	1.16905	0.333697	0.342328	0.362048	0.62873	0.39491	0.322738	0.430318	0.420854	0.446013	0.355485	0.424313	0.360517	0.366893	0.360609	0.359699	0.354299	0.419929	0.460043	0.437994	0.271979	0.338117	0.524323	0.521206	0.523629	0.347827	0.51496	0.46297	0.350084	0.319802	0.199401	0.423693	0.394826	0.28293	0.474988	0.476713	0.473669	0.524225	0.594414	0.437877	0.347057	0.640787	0.329752	0.412256
0.625	0.0416667	0.75	1218	0.83666	0.408248	1.54919	0.39283	0.329826	0.312193	0.322376	0.308438	0.450853	0.548064	0.618866	0.439896	0.231212	0.46197	0.487009	0.394407	0.454629	0.449045	0.460584	0.337729	0.329967	0.546753	0.422514	0.553949	0.380661	0.373647	0.457296	0.371395	0.42104	0.362048	0.272745	0.460236	0.350925	0.380551	0.560631	0.502764	0.562391	0.467824	0.351294	0.584767	0.517471	0.469272	0.374018	0.32646	0.489282	0.527009
0.875	0.916667	0.0416667	1219	0.547723	0.516398	0.408248	0.244472	0.37081	0.337523	0.671583	0.279275	0.279854	0.404726	0.517434	0.514896	0.370727	0.433538	0.527262	0.4913	0.477947	0.390527	0.435816	0.395207	0.435575	0.518442	0.424758	0.422356	0.41662	0.443689	0.582387	0.405105	0.341624	0.405031	0.283682	0.305764	0.388388	0.407046	0.38513	0.423071	0.512145	0.524115	0.38967	0.510537	0.611099	0.551556	0.563967	0.534904	0.508738	0.472446
0.583333	0.375	0.875	1220	0.816497	0.547723	0.547723	0.390756	0.281448	0.347023	0.563408	0.363887	0.319351	0.538354	0.511871	0.480038	0.52186	0.442661	0.309548	0.448589	0.42348	0.447113	0.437017	0.42912	0.342907	0.541826	0.373378	0.470425	0.448778	0.437285	0.356169	0.329264	0.553834	0.471661	0.166063	0.366328	0.365308	0.357471	0.570448	0.399249	0.555631	0.463368	0.440793	0.461738	0.507804	0.476493	0.412769	0.528183	0.410483	0.432144
0.375	0.625	0.75	1224	1.3784	0.83666	0.632456	0.42207	0.445058	0.388772	0.571	0.361183	0.395782	0.380584	0.555397	0.501536	0.420158	0.496257	0.477599	0.357725	0.532695	0.342724	0.458552	0.400679	0.373761	0.458443	0.471083	0.396383	0.376209	0.516163	0.538086	0.387006	0.378043	0.438155	0.341371	0.502813	0.317931	0.354574	0.31682	0.394092	0.517017	0.539433	0.302217	0.444087	0.404452	0.361197	0.294676	0.370538	0.54739	0.611457
0.625	0.583333	0.333333	1225	0.547723	0.816497	0.516398	0.475776	0.433484	0.373963	0.571727	0.327611	0.351853	0.373115	0.62492	0.465093	0.407135	0.466457	0.395425	0.457713	0.493518	0.397751	0.466517	0.380496	0.360627	0.535299	0.459903	0.364215	0.491673	0.536469	0.47078	0.405398	0.378328	0.367589	0.319098	0.273787	0.342341	0.372585	0.428154	0.517777	0.414365	0.431951	0.573247	0.486594	0.375302	0.315737	0.394342	0.393017	0.438815	0.435017
0.416667	0.75	0.291667	1226	1.0328	1.09545	0.752773	0.371735	0.262054	0.374154	0.542555	0.367763	0.402908	0.371934	0.547504	0.489162	0.405855	0.581719	0.508779	0.573907	0.447074	0.331484	0.538212	0.301372	0.417445	0.575692	0.382087	0.339767	0.555978	0.688209	0.465037	0.275504	0.385261	0.419505	0.354987	0.567947	0.420827	0.393479	0.273407	0.3595	0.493074	0.4567	0.55301	0.466883	0.314444	0.463532	0.445509	0.59183	0.874355	0.508627
0.166667	0.291667	0.875	1228	0.516398	0.408248	0.547723	0.310259	0.366176	0.25979	0.469406	0.31007	0.130476	0.257913	0.620692	0.609332	0.300101	0.484813	0.63836	0.376525	0.399087	0.413264	0.338578	0.301058	0.227754	0.479944	0.423093	0.562016	0.350081	0.361975	0.462001	0.438331	0.455141	0.438599	0.240189	0.472574	0.35924	0.435616	0.561798	0.539527	0.505467	0.335819	0.509684	0.298122	0.553142	0.48962	0.591806	0.377317	0.509307	0.413905
0.75	0.875	0.208333	1229	0.632456	0.547723	0.752773	0.171007	0.371903	0.371261	0.685877	0.326776	0.386799	0.392281	0.544047	0.467146	0.542428	0.41462	0.448303	0.351578	0.353895	0.293719	0.354174	0.424052	0.396665	0.43649	0.442437	0.390254	0.529926	0.518552	0.528532	0.349217	0.425451	0.540511	0.340508	0.382066	0.430246	0.450143	0.592115	0.376023	0.492428	0.410129	0.505862	0.645911	0.441282	0.521236	0.343248	0.525859	0.373856	0.472167
0.333333	0.125	0.791667	1231	1.36626	0.547723	0.752773	0.53386	0.500346	0.393583	0.627401	0.430814	0.163393	0.424496	0.625212	0.51546	0.497668	0.51243	0.547395	0.450304	0.537361	0.51981	0.384539	0.403865	0.267541	0.410723	0.778873	0.655114	0.317892	0.442397	0.447932	0.137223	0.568212	0.384632	0.421732	0.250702	0.426269	0.532184	0.342299	0.447574	0.270193	0.593634	0.295598	0.631843	0.380196	0.47183	0.495615	0.574213	0.562948	0.701274
0.5	0.458333	0.625	1232	0.894427	1.16905	1.22474	0.469061	0.334812	0.418846	0.352213	0.337232	0.376372	0.413611	0.476918	0.523234	0.539656	0.491638	0.329748	0.281525	0.442258	0.403841	0.290337	0.595762	0.522307	0.525002	0.520919	0.555814	0.460677	0.569984	0.793853	0.458508	0.559411	0.631471	0.252311	0.290399	0.181677	0.40254	0.350968	0.524659	0.358109	0.570338	0.0861171	0.469637	0.608619	0.424102	0.401764	0.425946	0.437256	0.29614
0.541667	0.291667	0.791667	1233	1.16905	1.16905	0.752773	0.361438	0.383236	0.293692	0.483133	0.436491	0.354681	0.401092	0.456694	0.511513	0.402633	0.432151	0.421245	0.334423	0.416654	0.410781	0.476798	0.397343	0.435875	0.461681	0.481358	0.382855	0.555052	0.570604	0.547019	0.306476	0.447289	0.458821	0.276206	0.445286	0.36672	0.470225	0.45756	0.607845	0.499625	0.419976	0.406856	0.526263	0.522585	0.540712	0.376682	0.459062	0.510729	0.430508
0.541667	0.166667	0.666667	1234	1.32916	0.516398	1.0328	0.308733	0.298325	0.360749	0.400659	0.391436	0.22762	0.346238	0.496509	0.392483	0.431892	0.354246	0.470766	0.391722	0.474572	0.403423	0.493211	0.359936	0.417839	0.5045	0.465071	0.441801	0.454989	0.446215	0.445772	0.391159	0.388168	0.326151	0.310154	0.424705	0.319484	0.434682	0.4494	0.308144	0.589109	0.420969	0.447216	0.43851	0.404941	0.257587	0.378206	0.49005	0.381936	0.478821
0.375	0.291667	0.916667	1235	1.22474	0.983192	0.516398	0.412761	0.468792	0.27182	0.398738	0.42839	0.309116	0.426612	0.463797	0.43925	0.397163	0.446732	0.411128	0.399189	0.413055	0.382379	0.566263	0.39697	0.401798	0.377014	0.484587	0.469287	0.467194	0.564025	0.465385	0.385138	0.483382	0.461371	0.293929	0.35427	0.334057	0.54043	0.411611	0.435084	0.496892	0.508673	0.428869	0.483679	0.528298	0.451429	0.490139	0.500194	0.45592	0.443971
0.375	0.166667	0.833333	1236	0.83666	0.516398	0.816497	0.385852	0.390777	0.325423	0.364209	0.368165	0.36427	0.393412	0.474013	0.46756	0.431577	0.468018	0.481108	0.417412	0.460143	0.370183	0.413831	0.323804	0.44417	0.496088	0.459042	0.41731	0.439442	0.508474	0.464454	0.355079	0.375044	0.469064	0.350555	0.519892	0.37174	0.415782	0.367045	0.500137	0.405868	0.521277	0.478604	0.468663	0.533088	0.43788	0.484111	0.591375	0.449126	0.42077
0.5	0.791667	0.625	1237	1.09545	0.408248	1.04881	0.325065	0.443898	0.368857	0.588294	0.372568	0.353944	0.391905	0.501548	0.439506	0.49901	0.463341	0.4353	0.381139	0.371495	0.370242	0.463782	0.460053	0.404155	0.444495	0.46565	0.374686	0.479614	0.446141	0.493725	0.390607	0.439252	0.495533	0.273602	0.365431	0.281471	0.545946	0.454259	0.357178	0.460384	0.476284	0.408328	0.401617	0.431086	0.373272	0.451052	0.473641	0.49042	0.515908
0.458333	0.166667	0.75	1239	0.983192	0.516398	1.09545	0.356749	0.414819	0.320042	0.577307	0.340374	0.370658	0.388989	0.486865	0.45088	0.43271	0.446248	0.505584	0.400723	0.484525	0.417737	0.350054	0.38714	0.528401	0.45803	0.427966	0.366875	0.37819	0.382451	0.449877	0.341959	0.260608	0.578013	0.275334	0.314684	0.236699	0.480067	0.478475	0.599928	0.562749	0.397857	0.40198	0.591697	0.390979	0.381121	0.448443	0.319532	0.469164	0.579507
0.916667	0.875	0.333333	1240	0.516398	0.547723	1.0328	0.255944	0.321928	0.271894	0.598629	0.353602	0.316679	0.404114	0.547593	0.409692	0.504594	0.458809	0.584761	0.360662	0.493686	0.436131	0.45012	0.411677	0.398338	0.490703	0.38718	0.427592	0.465755	0.485378	0.462416	0.266489	0.341335	0.447528	0.309079	0.401613	0.365525	0.426733	0.413095	0.534063	0.439024	0.484915	0.510565	0.482029	0.472608	0.414036	0.44492	0.34712	0.454564	0.36733
0.25	0.583333	0.625	1241	1.26491	1.0328	0.547723	0.429997	0.453367	0.310864	0.426247	0.383671	0.398493	0.344514	0.483909	0.500051	0.422705	0.474899	0.426494	0.376097	0.422257	0.356679	0.431175	0.422926	0.454655	0.522629	0.435369	0.510462	0.463667	0.431734	0.55057	0.294084	0.430725	0.44534	0.304297	0.420999	0.384199	0.53612	0.44662	0.393553	0.486634	0.469	0.54689	0.400391	0.339857	0.390934	0.571702	0.466135	0.609018	0.518666
0.458333	0.833333	0.5	1242	0.983192	0.516398	1.26491	0.407767	0.400809	0.365196	0.623094	0.450689	0.315124	0.400203	0.588862	0.23908	0.469989	0.475423	0.499664	0.434349	0.589373	0.573174	0.341301	0.375118	0.402312	0.495538	0.542163	0.33733	0.37228	0.490884	0.489754	0.306161	0.207672	0.674694	0.301189	0.439239	0.443012	0.394071	0.404881	0.198625	0.568606	0.5681	0.335764	0.613501	0.399099	0.476397	0.599316	0.511698	0.454774	0.502039
0.666667	0.625	0.166667	1243	0.516398	0.547723	0.516398	0.338377	0.330426	0.375682	0.593536	0.341387	0.346165	0.419733	0.444161	0.521475	0.532025	0.492045	0.462717	0.393178	0.377108	0.226606	0.481964	0.431953	0.453488	0.4763	0.339087	0.602925	0.48771	0.51509	0.505484	0.348617	0.452588	0.439804	0.345086	0.418702	0.326724	0.492463	0.509362	0.448609	0.467227	0.526143	0.462688	0.501129	0.424744	0.355571	0.495742	0.474339	0.451447	0.410343
0.833333	0.583333	0.5	1244	0.516398	1.0328	0.894427	0.356544	0.519544	0.100126	0.356609	0.422387	0.315134	0.29456	0.343884	0.593271	0.453482	0.38431	0.28778	0.419604	0.451098	0.402529	0.42859	0.344047	0.428899	0.513027	0.400682	0.548557	0.374035	0.424753	0.491071	0.342734	0.420809	0.504636	0.31479	0.413113	0.313691	0.524639	0.338266	0.489025	0.490765	0.50029	0.553676	0.516661	0.416699	0.484696	0.469047	0.280485	0.612475	0.465328
0.625	0.291667	0.875	1245	1.22474	0.983192	0.547723	0.336058	0.332617	0.290638	0.397152	0.41993	0.276191	0.344268	0.486322	0.409276	0.500484	0.374067	0.473906	0.455911	0.444286	0.393705	0.356864	0.35842	0.426789	0.468905	0.371456	0.482394	0.486951	0.450899	0.476255	0.367758	0.372598	0.482269	0.347969	0.353657	0.289149	0.388018	0.480479	0.291776	0.48638	0.417746	0.522092	0.651142	0.403468	0.37931	0.464652	0.470028	0.530141	0.418025
0.208333	0.666667	0.583333	1246	1.16905	1.0328	1.0328	0.684986	0.48074	0.31528	0.698494	0.396525	0.288853	0.294744	0.52249	0.335946	0.375662	0.522946	0.456179	0.335452	0.532188	0.474701	0.323956	0.467795	0.414905	0.477775	0.442751	0.5428	0.443114	0.528518	0.536102	0.330661	0.20375	0.544189	0.28964	0.37412	0.351624	0.361872	0.3765	0.361151	0.50167	0.550996	0.348014	0.193695	0.583768	0.268289	0.365085	0.480804	0.289423	0.621831
0.875	0.833333	0.416667	1247	0.547723	0.516398	1.21106	0.249563	0.366204	0.365453	0.409494	0.374315	0.34066	0.250493	0.46146	0.435285	0.399558	0.424239	0.519311	0.319832	0.41134	0.44646	0.494782	0.403022	0.523337	0.460425	0.538691	0.460048	0.46816	0.450772	0.514859	0.357349	0.575297	0.537277	0.403851	0.225908	0.376494	0.492344	0.412773	0.565537	0.539416	0.497252	0.522426	0.406418	0.473054	0.383828	0.615137	0.342567	0.581586	0.45591
0.208333	0.125	0.875	1248	0.752773	0.547723	0.547723	0.632599	0.411646	0.433443	0.508866	0.368215	0.263	0.457103	0.491823	0.519796	0.564542	0.432239	0.480939	0.411258	0.500489	0.403522	0.633207	0.376196	0.390536	0.46966	0.552665	0.381802	0.453834	0.511717	0.373709	0.374266	0.494169	0.527801	0.20424	0.256653	0.29902	0.391596	0.342974	0.3291	0.381737	0.47635	0.549835	0.519592	0.357284	0.340876	0.433702	0.674935	0.482193	0.348719
0.541667	0.125	0.833333	1249	0.752773	0.83666	0.816497	0.474857	0.335441	0.310114	0.469859	0.354754	0.367557	0.326043	0.405759	0.35352	0.493632	0.476809	0.548067	0.434732	0.433485	0.438645	0.442949	0.399448	0.375784	0.423205	0.350365	0.432408	0.521165	0.455821	0.425547	0.323309	0.380755	0.540794	0.246922	0.487715	0.363839	0.495465	0.485322	0.342663	0.589786	0.501354	0.493621	0.436799	0.381365	0.42555	0.475436	0.44675	0.530122	0.442481
0.75	0.541667	0.625	1250	0.632456	1.16905	0.83666	0.280195	0.354951	0.45326	0.555281	0.32553	0.391481	0.357886	0.468095	0.446031	0.427097	0.517837	0.422216	0.406238	0.430536	0.421157	0.460257	0.454074	0.398586	0.502008	0.430227	0.296109	0.449527	0.463205	0.501947	0.319066	0.425558	0.559757	0.249347	0.338254	0.361944	0.506802	0.368278	0.360053	0.463956	0.542259	0.371233	0.549536	0.319822	0.405089	0.50096	0.495367	0.478575	0.517506
0.625	0.291667	0.791667	1252	1.22474	0.983192	0.752773	0.336913	0.380509	0.327941	0.566376	0.40356	0.332512	0.319771	0.468221	0.497242	0.503439	0.464592	0.400305	0.424446	0.335781	0.441054	0.466942	0.435685	0.419687	0.490898	0.400487	0.506909	0.512897	0.424158	0.607997	0.362239	0.393535	0.49579	0.281544	0.348231	0.335179	0.410671	0.34698	0.250107	0.499109	0.539001	0.452051	0.522338	0.460035	0.311262	0.351179	0.508467	0.504259	0.420341
0.666667	0.583333	0.791667	1253	0.816497	0.816497	0.752773	0.446089	0.303566	0.248107	0.629976	0.223971	0.218884	0.293834	0.579331	0.3821	0.556068	0.436155	0.49902	0.332776	0.453549	0.333644	0.5078	0.477923	0.487766	0.409584	0.455966	0.379951	0.42879	0.588761	0.433068	0.357485	0.31366	0.351817	0.291016	0.34566	0.271396	0.434526	0.677758	0.233461	0.315224	0.552736	0.53686	0.546463	0.426386	0.602253	0.367914	0.637718	0.516646	0.554906
0.5	0.541667	0.666667	1254	1.09545	0.752773	1.21106	0.354478	0.420763	0.336673	0.46001	0.39728	0.249406	0.279996	0.630613	0.552515	0.40655	0.456487	0.445857	0.399074	0.465894	0.539237	0.463474	0.333476	0.405843	0.44536	0.510061	0.551748	0.541685	0.465263	0.508581	0.307067	0.451655	0.628493	0.312609	0.382426	0.364408	0.569014	0.479402	0.393765	0.459531	0.453753	0.336127	0.566228	0.435338	0.259953	0.477212	0.43088	0.497376	0.490386
0.75	0.541667	0.708333	1257	1.09545	0.983192	0.983192	0.366688	0.400782	0.435782	0.467142	0.500211	0.32385	0.311039	0.520577	0.483535	0.408337	0.383273	0.47631	0.446063	0.452792	0.366642	0.46163	0.405122	0.325549	0.452271	0.425128	0.556751	0.365668	0.490763	0.482157	0.292627	0.375985	0.428507	0.277204	0.479102	0.348602	0.329431	0.31519	0.474538	0.584303	0.398236	0.416942	0.420123	0.37209	0.453947	0.412702	0.347827	0.626003	0.499676
0.375	0.541667	0.5	1258	1.22474	0.983192	1.09545	0.356957	0.336858	0.300148	0.541719	0.425913	0.360038	0.442438	0.509225	0.476082	0.549483	0.446537	0.335526	0.314488	0.57316	0.437615	0.620189	0.277665	0.457383	0.572099	0.667442	0.276425	0.735831	0.372019	0.58944	0.378795	0.249084	0.647193	0.347454	0.286675	0.380317	0.329607	0.339252	0.580378	0.507964	0.408841	0.685425	0.506904	0.206544	0.550649	0.463112	0.574018	0.580271	0.746702
0.583333	0.458333	0.583333	1259	1.21106	0.752773	1.36626	0.40521	0.374615	0.455965	0.468973	0.310198	0.186006	0.346835	0.476366	0.364679	0.528493	0.573526	0.322558	0.480837	0.27235	0.460353	0.514798	0.472881	0.3794	0.556362	0.388194	0.376552	0.463156	0.522454	0.392462	0.382949	0.432332	0.394122	0.237526	0.423007	0.333802	0.425957	0.415529	0.359307	0.441951	0.504546	0.315858	0.517725	0.341823	0.463766	0.49349	0.463122	0.432728	0.541133
0.375	0.458333	0.791667	1260	1.22474	0.983192	0.752773	0.516275	0.350041	0.288707	0.478033	0.324976	0.3226	0.424163	0.493439	0.427155	0.489783	0.476322	0.355285	0.346005	0.431766	0.482119	0.444569	0.437943	0.416541	0.402163	0.619388	0.417492	0.549192	0.431133	0.440087	0.331263	0.322462	0.438808	0.283711	0.4118	0.314197	0.392854	0.47475	0.25123	0.424075	0.592564	0.394959	0.422412	0.428637	0.316669	0.419383	0.507667	0.61041	0.504711
0.5	0.0833333	0.75	1262	1.26491	0.516398	1.09545	0.356871	0.329255	0.211349	0.628774	0.275709	0.35053	0.496432	0.294503	0.462733	0.545378	0.49461	0.522967	0.44389	0.381566	0.298425	0.575366	0.55524	0.377464	0.570982	0.455726	0.434179	0.441162	0.543193	0.464548	0.321764	0.428295	0.603249	0.358377	0.401866	0.276218	0.488665	0.531542	0.451438	0.506366	0.349765	0.341766	0.509204	0.372721	0.348055	0.346465	0.484165	0.368653	0.245164
0.583333	0.5	0.625	1263	0.816497	1.41421	1.22474	0.322926	0.483689	0.324208	0.705425	0.436071	0.294235	0.392691	0.610599	0.310499	0.519369	0.497792	0.6107	0.352176	0.462063	0.486171	0.543958	0.400508	0.2983	0.45398	0.540266	0.292221	0.424222	0.289798	0.450154	0.18205	0.390627	0.80634	0.351639	0.442256	0.251278	0.502518	0.647456	0.410009	0.666817	0.583274	0.535031	0.184491	0.667068	0.278406	0.569137	0.719012	0.583456	0.415961
0.166667	0.708333	0.416667	1266	0.516398	0.408248	0.816497	0.400456	0.290394	0.411877	0.34534	0.265204	0.480911	0.416328	0.604602	0.541407	0.500682	0.380037	0.466259	0.290136	0.436464	0.488285	0.594955	0.423537	0.195872	0.508092	0.437592	0.401448	0.515944	0.529227	0.417617	0.551404	0.378895	0.754525	0.30413	0.360421	0.397737	0.496397	0.508677	0.587742	0.479656	0.525864	0.117146	0.651459	0.193706	0.652736	0.683784	0.45842	0.432162	0.533874
0.75	0.541667	0.208333	1267	0.632456	0.752773	0.752773	0.337261	0.305498	0.431632	0.545029	0.375743	0.366171	0.373216	0.494077	0.502583	0.427519	0.47944	0.488632	0.43978	0.472951	0.334891	0.478705	0.416291	0.512737	0.38524	0.338882	0.319254	0.39581	0.314503	0.463179	0.430769	0.365852	0.533752	0.239554	0.304081	0.368434	0.428118	0.304717	0.482728	0.373123	0.527634	0.306559	0.51591	0.339535	0.448496	0.369714	0.384506	0.599902	0.645874
0.666667	0.916667	0.333333	1268	0.516398	0.516398	0.516398	0.430052	0.317575	0.349351	0.681134	0.410626	0.241188	0.462351	0.472305	0.397368	0.420212	0.503579	0.491297	0.308463	0.486302	0.368953	0.398296	0.395203	0.450955	0.465031	0.462584	0.316788	0.584413	0.422261	0.557309	0.402723	0.484044	0.518365	0.247563	0.491839	0.381219	0.452316	0.422222	0.49765	0.540808	0.494267	0.237935	0.414789	0.598222	0.509351	0.441505	0.502483	0.503226	0.427041
0.625	0.25	0.708333	1269	0.83666	0	1.16905	0.44977	0.596322	0.123285	0.498195	0.359229	0.45693	0.391532	0.293911	0.37218	0.503962	0.52875	0.258201	0.464349	0.447263	0.478941	0.567718	0.365803	0.434943	0.534852	0.301376	0.402997	0.395285	0.496081	0.411003	0.538426	0.378047	0.49238	0.240304	0.433247	0.308761	0.398709	0.407838	0.288362	0.489643	0.377513	0.34389	0.471968	0.561883	0.398946	0.442307	0.443053	0.413696	0.510768
0.333333	0.416667	0.5	1270	1.0328	1.21106	1.09545	0.332434	0.367353	0.258337	0.276347	0.279997	0.370281	0.311152	0.448893	0.295	0.462149	0.48602	0.390475	0.42218	0.524645	0.382242	0.290642	0.454557	0.378976	0.417339	0.321651	0.505192	0.498276	0.538307	0.420971	0.332291	0.415929	0.595536	0.336192	0.296172	0.363036	0.431245	0.544216	0.304156	0.543261	0.375799	0.375891	0.563582	0.704246	0.551167	0.513055	0.491622	0.425495	0.386494
0.708333	0.75	0.333333	1272	0.752773	0.632456	0.816497	0.325913	0.27142	0.363656	0.536427	0.348871	0.321128	0.357557	0.3747	0.466103	0.469333	0.476357	0.519865	0.391033	0.558909	0.424196	0.450175	0.487413	0.433576	0.435835	0.518879	0.471425	0.470929	0.48599	0.505008	0.278775	0.46111	0.499283	0.288318	0.255525	0.259467	0.495171	0.342792	0.452787	0.503223	0.434074	0.537905	0.434057	0.481575	0.334432	0.480445	0.430539	0.523355	0.365818
0.416667	0.5	0.583333	1273	1.0328	1.26491	0.816497	0.382669	0.45904	0.229099	0.548221	0.355737	0.373368	0.340057	0.419391	0.430338	0.501695	0.448571	0.418605	0.41884	0.413058	0.381196	0.423225	0.422726	0.407323	0.44486	0.539714	0.457668	0.454455	0.494842	0.500273	0.368239	0.48433	0.580262	0.273309	0.336016	0.341822	0.332274	0.45711	0.529517	0.595234	0.430092	0.440211	0.547032	0.446824	0.386366	0.507655	0.471208	0.563442	0.601946
0.375	0.5	0.708333	1274	0.83666	1.26491	0.983192	0.470395	0.521712	0.30587	0.492158	0.125295	0.502208	0.503238	0.0658271	0.598797	0.46338	0.422884	0.411852	0.440052	0.504593	0.242012	0.521575	0.406764	0.599463	0.492771	0.591118	0.431106	0.350961	0.501643	0.443233	0.146982	0.27605	0.270123	0.343307	0.337653	0.39694	0.436902	0.391462	0.56452	0.515163	0.585361	0.444083	0.550943	0.276735	0.365233	0.379517	0.286979	0.421486	0.692246
0.833333	0.875	0.0416667	1275	0.516398	0.547723	0.408248	0.277695	0.394922	0.44965	0.455739	0.377697	0.40778	0.377782	0.445601	0.445333	0.510557	0.513871	0.440607	0.334956	0.17666	0.409596	0.345425	0.315158	0.280249	0.548893	0.452038	0.411326	0.423881	0.491363	0.540298	0.414672	0.578375	0.635232	0.385915	0.447193	0.335565	0.622275	0.486513	0.50727	0.442226	0.462982	0.51137	0.553801	0.363339	0.477314	0.345246	0.312844	0.742292	0.499104
0.458333	0.416667	0.75	1277	1.16905	1.0328	0.632456	0.323082	0.376047	0.330481	0.460691	0.33483	0.315316	0.364982	0.464567	0.463969	0.48406	0.423901	0.525807	0.398837	0.48779	0.369885	0.505664	0.329987	0.436113	0.446001	0.428868	0.405512	0.49239	0.481414	0.497161	0.252294	0.468827	0.559724	0.319872	0.375363	0.318477	0.421294	0.430854	0.449226	0.506073	0.615761	0.421811	0.495751	0.44377	0.277519	0.498068	0.540532	0.486562	0.500528
0.666667	0.708333	0.166667	1278	0.516398	0.752773	0.516398	0.252671	0.327578	0.362018	0.315853	0.382185	0.425854	0.348423	0.438425	0.4834	0.400713	0.494547	0.410841	0.400236	0.544658	0.40469	0.406132	0.39815	0.475807	0.422501	0.519472	0.441686	0.458763	0.472753	0.443283	0.254298	0.615541	0.620236	0.384104	0.417869	0.211638	0.39937	0.462261	0.403099	0.504357	0.504323	0.458324	0.360434	0.480477	0.378428	0.29079	0.593344	0.489094	0.286521
0.208333	0.666667	0.708333	1280	1.32916	0.516398	0.983192	0.353753	0.315684	0.420868	0.54452	0.316693	0.337255	0.432825	0.439509	0.507226	0.459846	0.481028	0.5393	0.390431	0.525816	0.406682	0.429846	0.298865	0.319222	0.427059	0.442914	0.402733	0.384841	0.514208	0.48316	0.398711	0.515324	0.436653	0.345454	0.453377	0.280937	0.555955	0.40492	0.381302	0.472133	0.511699	0.475391	0.429658	0.58456	0.575467	0.374044	0.481986	0.412975	0.325358
0.541667	0.333333	0.541667	1281	0.983192	1.0328	1.32916	0.374591	0.288472	0.317821	0.554231	0.368129	0.406534	0.408652	0.361084	0.45869	0.371758	0.469559	0.399199	0.448577	0.359281	0.464671	0.53051	0.435526	0.363256	0.489027	0.397144	0.428318	0.449023	0.52133	0.404662	0.366614	0.500239	0.517071	0.365493	0.313051	0.390391	0.454037	0.26482	0.392519	0.510342	0.422951	0.409892	0.486643	0.48631	0.178119	0.406687	0.33827	0.56145	0.475174
0.666667	0.125	0.583333	1282	0.816497	0.547723	1.50555	0.381225	0.338508	0.299717	0.583075	0.407169	0.384942	0.394379	0.434074	0.483241	0.481152	0.461206	0.448216	0.405524	0.400613	0.426226	0.381385	0.42844	0.416285	0.488181	0.461629	0.334638	0.483773	0.487628	0.515974	0.322221	0.291906	0.565265	0.341749	0.422744	0.387613	0.524291	0.495651	0.299136	0.418988	0.467984	0.383069	0.480044	0.468692	0.364255	0.492685	0.432095	0.42174	0.401878
0.458333	0.125	0.666667	1284	1.16905	0.547723	1.0328	0.433589	0.425782	0.234396	0.317411	0.33259	0.245067	0.283851	0.590709	0.666682	0.422004	0.503636	0.495042	0.434917	0.526867	0.495947	0.625274	0.412986	0.37068	0.516934	0.514182	0.41928	0.496659	0.378493	0.529957	0.230557	0.441846	0.399957	0.242835	0.46961	0.263974	0.439068	0.372756	0.360128	0.616614	0.486222	0.308416	0.587889	0.441817	0.528667	0.389484	0.467404	0.576371	0.659564
0.416667	0.166667	0.75	1285	0.816497	0.516398	0.632456	0.34199	0.275245	0.429116	0.442021	0.296269	0.247517	0.397018	0.47765	0.475519	0.359054	0.47764	0.415917	0.465827	0.418072	0.35005	0.270576	0.41589	0.490322	0.450122	0.39999	0.339206	0.480974	0.627279	0.515751	0.401865	0.465734	0.457797	0.236128	0.395488	0.384885	0.478337	0.426362	0.508201	0.44537	0.572495	0.399462	0.462246	0.54176	0.416475	0.383743	0.537758	0.41884	0.480995
0.833333	0.208333	0.208333	1287	0.516398	1.16905	0.752773	0.180876	0.414807	0.315352	0.471118	0.436492	0.311989	0.411636	0.458184	0.414363	0.510326	0.491107	0.380286	0.38539	0.402218	0.410911	0.466343	0.416687	0.352851	0.416394	0.398629	0.364053	0.522576	0.439859	0.470349	0.345142	0.467955	0.524767	0.262767	0.386511	0.30943	0.556096	0.29704	0.373814	0.56865	0.440107	0.521038	0.397252	0.515379	0.205219	0.458794	0.376763	0.287899	0.61207
0.625	0.208333	0.708333	1288	1.22474	0.408248	1.47196	0.418692	0.384987	0.200673	0.548934	0.26111	0.112392	0.232125	0.574076	0.436156	0.462576	0.44912	0.496324	0.413556	0.485753	0.46366	0.278179	0.386091	0.506803	0.564321	0.331223	0.33803	0.427988	0.572369	0.376219	0.365768	0.502369	0.653439	0.294472	0.506208	0.39682	0.483734	0.365503	0.360051	0.461886	0.530563	0.397832	0.46137	0.447509	0.518549	0.395377	0.263124	0.504951	0.378082
0.291667	0.291667	0.833333	1289	1.16905	0.408248	0.816497	0.481225	0.332261	0.335416	0.522132	0.343847	0.29344	0.432891	0.565017	0.431453	0.330635	0.560815	0.332812	0.290836	0.410007	0.325629	0.505746	0.472139	0.358134	0.511377	0.486915	0.415679	0.374477	0.472064	0.456464	0.292665	0.405116	0.553127	0.327189	0.349908	0.311505	0.607394	0.482398	0.310181	0.469584	0.505199	0.426514	0.460956	0.316487	0.46695	0.464136	0.493866	0.476136	0.412086
0.291667	0.0833333	0.791667	1290	0.983192	0.516398	0.752773	0.495638	0.467808	0.292058	0.596685	0.348572	0.224661	0.283426	0.517804	0.675509	0.36657	0.443613	0.510094	0.522786	0.385944	0.199054	0.369185	0.454131	0.584131	0.404703	0.494996	0.424732	0.464172	0.428456	0.417739	0.361544	0.389501	0.526607	0.489039	0.464287	0.267952	0.387211	0.554119	0.476971	0.512636	0.429731	0.455966	0.542456	0.408147	0.197078	0.565786	0.30679	0.535344	0.46655
0.666667	0.25	0.75	1291	0.816497	0	1.09545	0.51818	0.45469	0.337758	0.192492	0.190333	0.497755	0.400971	0.479271	0.476697	0.377758	0.584491	0.647085	0.464838	0.538802	0.414714	0.355067	0.387718	0.274417	0.396015	0.465002	0.367172	0.42782	0.400387	0.32946	0.336762	0.552432	0.673929	0.252321	0.443775	0.238136	0.492296	0.309849	0.508011	0.606343	0.463913	0.470132	0.525762	0.532569	0.397038	0.403463	0.334722	0.54858	0.475995
0.75	0.958333	0.166667	1292	0.632456	0.408248	0.816497	0.297084	0.295951	0.392587	0.563303	0.303833	0.340519	0.43524	0.473006	0.414453	0.46854	0.433755	0.457835	0.350919	0.452649	0.380308	0.393421	0.441425	0.403097	0.397892	0.42162	0.426071	0.424932	0.46675	0.489791	0.462195	0.492206	0.4994	0.342794	0.364136	0.346107	0.488686	0.38092	0.395011	0.547558	0.49731	0.432063	0.453131	0.468615	0.487229	0.540685	0.415917	0.478316	0.586235
0.25	0.25	0.833333	1293	1.09545	1.09545	0.516398	0.449095	0.399078	0.338147	0.437406	0.395085	0.184321	0.364495	0.496009	0.297832	0.444699	0.462381	0.551438	0.410108	0.44875	0.35087	0.500695	0.499454	0.320365	0.478701	0.425621	0.413123	0.377956	0.394244	0.434684	0.33257	0.368529	0.583089	0.400523	0.369043	0.347219	0.519635	0.527142	0.323388	0.444965	0.518257	0.406505	0.285656	0.603259	0.233394	0.506268	0.441341	0.523389	0.279257
0.333333	0.125	0.958333	1294	1.0328	0.547723	0.408248	0.456396	0.413009	0.39023	0.534443	0.232115	0.348297	0.3394	0.675553	0.433529	0.395549	0.542888	0.508538	0.376085	0.493717	0.345474	0.436452	0.355494	0.418938	0.345257	0.435928	0.385512	0.530291	0.630114	0.434872	0.250663	0.427409	0.391036	0.338026	0.414352	0.414678	0.354004	0.389547	0.253367	0.465528	0.483838	0.428245	0.429621	0.41012	0.508281	0.465287	0.604215	0.662359	0.346717
0.0416667	0.416667	0.916667	1295	0.408248	0.816497	0.516398	0.447768	0.294796	0.331144	0.536137	0.450569	0.30951	0.389756	0.521765	0.429035	0.427101	0.517337	0.360855	0.449345	0.398687	0.389207	0.387735	0.387429	0.303179	0.568952	0.379963	0.422409	0.505516	0.528383	0.432036	0.331815	0.422981	0.381036	0.383365	0.383372	0.354456	0.371112	0.387761	0.508478	0.467833	0.484544	0.436899	0.360443	0.310864	0.442671	0.53638	0.503761	0.392651	0.489894
0.541667	0.708333	0.791667	1296	1.16905	0.983192	0.408248	0.417753	0.399578	0.399536	0.46499	0.375991	0.529226	0.533307	0.2865	0.522385	0.467636	0.470789	0.480374	0.33823	0.466691	0.467377	0.350312	0.522482	0.4816	0.476367	0.435286	0.412554	0.351595	0.524076	0.402275	0.397133	0.339229	0.5324	0.263019	0.394232	0.345697	0.547869	0.434703	0.318333	0.524171	0.386646	0.476292	0.444254	0.405503	0.58117	0.39994	0.374595	0.46328	0.772179
0.333333	0.333333	0.625	1302	1.0328	1.0328	0.83666	0.338821	0.415101	0.315778	0.60805	0.473683	0.394455	0.427216	0.50286	0.510487	0.368284	0.450891	0.420123	0.53284	0.762975	0.330685	0.694721	0.398764	0.28952	0.301972	0.294124	0.222762	0.436109	0.337441	0.490441	0.650515	0.409384	0.408347	0.382613	0.454236	0.491191	0.501701	0.670514	0.453497	0.220669	0.444199	1	0.627281	0.498066	0.425901	0.170724	0.739112	0.199807	0.634888
0.125	0.125	0.875	1304	0.547723	0.547723	0.83666	0.393549	0.409657	0.559238	0.56052	0.324726	0.279478	0.244922	0.519831	0.170978	0.487436	0.242748	0.405571	0.5103	0.660179	0.437789	0.22285	0.42533	0.361654	0.35927	0.497256	0.381932	0.439806	0.404317	0.580751	0.420941	0.510993	0.421188	0.185818	0.41343	0.557506	0.636964	0.0643412	0.572143	0.811864	0.549699	0.353937	0.484408	0.516152	0.40968	0.646015	0.44494	0.510901	0.575265
0.25	0.458333	0.791667	1305	0.632456	1.16905	0.752773	0.632019	0.59215	0.265731	0.461519	0.366354	0.255964	0.272804	0.636969	0.427769	0.345728	0.467553	0.549235	0.297375	0.370721	0.391238	0.300517	0.417595	0.552673	0.576289	0.440363	0.467688	0.489911	0.429516	0.505693	0.426134	0.568863	0.343813	0.287584	0.752921	0.337819	0.556033	0.425429	0.472149	0.583289	0.527558	0.570108	0.464375	0.556651	0.512922	0.665251	0.451876	0.7468	0.236278
0.375	0.125	0.833333	1306	1.22474	0.547723	1.21106	0.403853	0.377998	0.360098	0.306802	0.363216	0.364649	0.413374	0.527135	0.36895	0.443026	0.434933	0.523813	0.299802	0.324017	0.3898	0.372525	0.387844	0.361357	0.457145	0.430883	0.364045	0.520419	0.50221	0.577507	0.243159	0.482836	0.410687	0.310096	0.452589	0.284012	0.54532	0.289986	0.391933	0.467181	0.506471	0.415915	0.492055	0.4646	0.438478	0.340764	0.506544	0.384703	0.597894
0.25	0.125	0.791667	1307	0.894427	0.547723	0.752773	0.433037	0.475189	0.279852	0.430851	0.377182	0.36617	0.483144	0.486297	0.46978	0.521137	0.450734	0.387941	0.361399	0.558144	0.259087	0.480612	0.376102	0.41583	0.37102	0.346815	0.347458	0.533159	0.501857	0.444902	0.384098	0.48105	0.545107	0.372914	0.302902	0.331578	0.49806	0.422952	0.317494	0.396036	0.53197	0.629131	0.493963	0.377936	0.24701	0.398451	0.328709	0.493954	0.680686
0.75	0.75	0.708333	1308	1.09545	1.09545	1.32916	0.417266	0.42473	0.390298	0.349178	0.559353	0.393924	0.475147	0.455096	0.603173	0.509713	0.502299	0.474332	0.280984	0.497953	0.48176	0.357955	0.451621	0.550791	0.462547	0.430747	0.475748	0.370888	0.384427	0.379632	0.484258	0.509438	0.226092	0.341941	0.235142	0.131764	0.604378	0.347656	0.397079	0.469225	0.579482	0.2674	0.661147	0.493136	0.412371	0.333678	0.293587	0.679037	0.443268
0.416667	0.125	0.75	1311	0.816497	0.547723	1.09545	0.519082	0.342926	0.387242	0.498992	0.318292	0.356668	0.43064	0.636792	0.371148	0.318237	0.420862	0.360751	0.326941	0.452937	0.418183	0.446266	0.384216	0.312864	0.277569	0.420921	0.34517	0.421061	0.506079	0.474063	0.329937	0.410749	0.517948	0.300322	0.332447	0.24049	0.525841	0.464897	0.33575	0.421383	0.430025	0.453552	0.435814	0.420038	0.381648	0.302159	0.495375	0.532521	0.4739
0.791667	0.416667	0.5	1313	0.408248	1.0328	0.894427	0.325573	0.411002	0.339729	0.606716	0.339917	0.301564	0.352391	0.516998	0.420289	0.537227	0.464241	0.520756	0.294162	0.440512	0.370408	0.387198	0.35079	0.391472	0.419507	0.484059	0.357021	0.49701	0.488751	0.483878	0.417669	0.47623	0.505346	0.413324	0.340403	0.397876	0.542087	0.449095	0.401296	0.623084	0.359807	0.573954	0.367693	0.327721	0.379939	0.477475	0.535033	0.533578	0.603335
0.833333	0.416667	0.416667	1314	0.516398	0.816497	0.816497	0.428609	0.29405	0.38317	0.617922	0.403133	0.312034	0.419004	0.480609	0.418389	0.405018	0.430461	0.479798	0.36193	0.410226	0.420777	0.401904	0.52237	0.358252	0.527402	0.45411	0.33593	0.464459	0.458481	0.457583	0.233558	0.493061	0.521243	0.325223	0.310214	0.330891	0.368075	0.483243	0.345459	0.473855	0.436984	0.441547	0.44331	0.470315	0.486525	0.520312	0.490466	0.413049	0.504378
0.75	0.875	0.416667	1316	0.632456	0.547723	1.0328	0.152129	0.4244	0.352627	0.55072	0.387147	0.311949	0.355982	0.52026	0.402097	0.516155	0.404862	0.415108	0.375605	0.407625	0.370003	0.532087	0.353844	0.349895	0.505515	0.399816	0.425811	0.454531	0.451909	0.605646	0.393666	0.385134	0.523976	0.329166	0.289382	0.282855	0.415474	0.352272	0.37524	0.488674	0.45701	0.458318	0.467281	0.394551	0.367906	0.379581	0.415779	0.439753	0.56955
0.333333	0.375	0.583333	1317	0.816497	0.83666	1.21106	0.416348	0.455077	0.385974	0.347633	0.288362	0.369856	0.403559	0.360742	0.482619	0.429999	0.391183	0.384905	0.424315	0.345971	0.404453	0.317385	0.42836	0.327669	0.491414	0.492697	0.565777	0.520673	0.470915	0.507388	0.432863	0.351565	0.644514	0.380128	0.237964	0.165568	0.36258	0.436472	0.308427	0.40857	0.498704	0.462938	0.678392	0.431773	0.371779	0.479126	0.494626	0.598799	0.463864
0.75	0.916667	0.208333	1318	0.894427	0.516398	1.16905	0.287349	0.415623	0.34701	0.527229	0.393052	0.271553	0.343107	0.513598	0.508826	0.480794	0.487816	0.53751	0.357799	0.515738	0.308129	0.434207	0.372388	0.438124	0.377152	0.190634	0.4002	0.475036	0.476618	0.452188	0.316737	0.475663	0.329897	0.326238	0.373766	0.318955	0.445014	0.454488	0.378027	0.36937	0.510819	0.252905	0.489183	0.519497	0.481219	0.36445	0.485517	0.454975	0.516766
0.416667	0.708333	0.458333	1319	0.816497	0.408248	0.983192	0.473856	0.20354	0.453652	0.566735	0.171479	0.235341	0.444885	0.601738	0.234226	0.391054	0.354442	0.368718	0.354769	0.322936	0.489103	0.554838	0.446396	0.404171	0.477294	0.206305	0.459843	0.553758	0.410976	0.408909	0.415224	0.272024	0.434409	0.323141	0.335103	0.413977	0.580515	0.364215	0.671149	0.459814	0.573085	0.263094	0.325009	0.373395	0.389532	0.466167	0.624399	0.641447	0.286253
0.541667	0.166667	0.541667	1321	0.752773	0.516398	1.32916	0.413336	0.395612	0.554373	0.126056	0.406816	0.182774	0.461518	0.583339	0.543344	0.510932	0.397162	0.712317	0.340445	0.450652	0.384496	0.391031	0.394871	0.36167	0.456121	0.562456	0.310333	0.484279	0.395472	0.588176	0.359459	0.381115	0.542377	0.285097	0.525741	0.25762	0.47583	0.393741	0.446275	0.573999	0.503347	0.344769	0.577485	0.367739	0.559305	0.584325	0.384292	0.479747	0.565603
0.625	0.75	0.166667	1322	0.83666	0.894427	0.516398	0.368765	0.290981	0.323868	0.462904	0.396142	0.415198	0.388968	0.491348	0.426577	0.39219	0.425067	0.511493	0.399344	0.495632	0.464533	0.427148	0.445217	0.405703	0.464081	0.479608	0.512568	0.361446	0.399316	0.595793	0.280428	0.430832	0.601707	0.29799	0.309588	0.268779	0.502834	0.226801	0.406924	0.488713	0.436148	0.57776	0.580849	0.523989	0.330252	0.47455	0.676913	0.463713	0.412981
0.583333	0.208333	0.708333	1323	1.50555	0.408248	1.16905	0.459481	0.374354	0.417026	0.366953	0.328	0.364634	0.664134	0.622954	0.30933	0.527624	0.446384	0.409129	0.428946	0.433379	0.580539	0.507605	0.295107	0.243506	0.489904	0.437638	0.471374	0.435884	0.384873	0.366021	0.325458	0.568404	0.43706	0.409017	0.153313	0.386794	0.330944	0.369188	0.249364	0.531697	0.549558	0.854432	0.45406	0.282648	0.503728	0.440859	0.590402	0.371614	0.420676
0.541667	0.166667	0.541667	1324	0.983192	0.516398	1.32916	0.517334	0.328319	0.219167	0.46793	0.449734	0.405545	0.388891	0.401024	0.453311	0.449692	0.483003	0.415869	0.376816	0.46964	0.428125	0.45389	0.29503	0.460247	0.602007	0.447372	0.392823	0.44409	0.474965	0.486769	0.274856	0.38704	0.67606	0.278194	0.263276	0.190273	0.547668	0.2331	0.365293	0.49309	0.497472	0.352926	0.713731	0.226309	0.420377	0.375654	0.36455	0.555951	0.679714
0.75	0.333333	0.25	1327	0	1.0328	0.632456	0.431554	0.593889	0.42053	0.237924	0.457204	0.295584	0.211119	0.357324	0.51471	0.538391	0.38705	0.645292	0.456251	0.617454	0.399063	0.454328	0.483231	0.361392	0.532602	0.378224	0.447444	0.42895	0.510049	0.531002	0.29219	0.475448	0.506032	0.315085	0.36439	0.353675	0.520035	0.245896	0.542021	0.526345	0.41337	0.391379	0.482441	0.549454	0.387206	0.526042	0.52186	0.606011	0.442304
0.5	0.25	0.583333	1328	0.894427	1.09545	1.21106	0.367214	0.374668	0.337126	0.356085	0.458633	0.455799	0.31567	0.448347	0.249688	0.392868	0.401575	0.456093	0.601298	0.189711	0.45857	0.389708	0.455714	0.36483	0.44208	0.22991	0.425385	0.490241	0.393768	0.519844	0.355547	0.477918	0.455476	0.31125	0.422317	0.421865	0.470798	0.527529	0.47223	0.449171	0.577848	0.463315	0.45276	0.366575	0.45107	0.486946	0.310692	0.387876	0.432566
0.375	0.791667	0.458333	1329	1.22474	0.408248	0.752773	0.468943	0.379845	0.39089	0.72241	0.40435	0.268008	0.468888	0.476803	0.439483	0.396822	0.463896	0.559828	0.401471	0.418441	0.366684	0.416253	0.441836	0.362447	0.507711	0.516716	0.395793	0.472032	0.47989	0.495627	0.462988	0.355533	0.478756	0.28691	0.239168	0.436272	0.521064	0.456324	0.245578	0.543975	0.338732	0.270121	0.391996	0.483991	0.468459	0.522087	0.536683	0.342242	0.618851
0.75	0.625	0.583333	1335	0.894427	1.22474	0.816497	0.360608	0.468594	0.361885	0.412781	0.416297	0.359682	0.313656	0.425981	0.489887	0.55879	0.46231	0.425883	0.422329	0.460215	0.396926	0.505152	0.340216	0.451506	0.539203	0.346065	0.358742	0.387463	0.460813	0.500326	0.341934	0.515552	0.444099	0.318913	0.386457	0.387399	0.469195	0.362875	0.32872	0.487743	0.430026	0.416432	0.371159	0.387375	0.492563	0.495943	0.49812	0.444146	0.383062
0.916667	0.458333	0.125	1336	0.516398	1.16905	0.83666	0.409988	0.439584	0.370635	0.56334	0.522063	0.410933	0.334505	0.458489	0.556929	0.457978	0.477151	0.47967	0.402403	0.457549	0.361162	0.510393	0.419531	0.458657	0.468628	0.466539	0.355418	0.474922	0.472331	0.453348	0.377964	0.432338	0.590751	0.303573	0.315028	0.354813	0.405424	0.391952	0.467722	0.497345	0.506407	0.401026	0.596945	0.385912	0.34039	0.480651	0.429718	0.407886	0.327116
0.833333	0.5	0.708333	1337	0.516398	1.09545	0.752773	0.297556	0.433954	0.451117	0.599564	0.319751	0.206954	0.324741	0.504404	0.428001	0.241923	0.422514	0.502451	0.619245	0.460134	0.43244	0.506184	0.486776	0.528495	0.401366	0.0844488	0.560252	0.423269	0.535363	0.360315	0.241979	0.228362	0.433104	0.165498	0.349354	0.380853	0.453474	0.181016	0.444834	0.588247	0.451271	0.198887	0.594599	0.299484	0.235923	0.315805	0.482439	0.444239	0.494155
0.625	0.708333	0.583333	1338	0.83666	0.983192	1.21106	0.453795	0.372314	0.329891	0.542475	0.374116	0.461902	0.397392	0.556262	0.425748	0.458137	0.474448	0.500341	0.494064	0.407962	0.60156	0.693359	0.389804	0.49777	0.385378	0.39775	0.271199	0.451757	0.52439	0.455949	0.25506	0.352002	0.498737	0.25725	0.435759	0.352243	0.261925	0.35892	0.283544	0.437065	0.43274	0.211468	0.460445	0.426528	0.378109	0.277189	0.462652	0.503908	0.462644
0.208333	0.583333	0.541667	1339	1.16905	0.516398	0.752773	0.30813	0.409435	0.244645	0.512441	0.258661	0.394626	0.413039	0.467198	0.558482	0.509537	0.419329	0.579389	0.410299	0.421864	0.413638	0.369642	0.404738	0.334047	0.450044	0.558735	0.487234	0.523524	0.455109	0.483159	0.15214	0.487861	0.378802	0.262307	0.220473	0.397966	0.55733	0.464216	0.380445	0.425196	0.527128	0.418514	0.485815	0.473209	0.328416	0.361957	0.605317	0.719634	0.396239
0	0.375	0.541667	1340	0	1.04881	0.752773	0.618877	0.2302	0.446758	0.616857	0.510604	0.29453	0.310969	0.410036	0.496908	0.364577	0.488785	0.538796	0.36595	0.541344	0.423402	0.444799	0.402286	0.434556	0.489487	0.400365	0.300811	0.443845	0.48216	0.495172	0.370834	0.458895	0.642557	0.247604	0.39424	0.449795	0.500878	0.475354	0.365368	0.442058	0.473467	0.391494	0.49129	0.406339	0.442927	0.303623	0.353671	0.421605	0.504114
0.208333	0.333333	0.833333	1341	0.752773	1.0328	0.516398	0.423227	0.45588	0.311456	0.551636	0.407506	0.300382	0.323878	0.44481	0.382467	0.483964	0.44521	0.341072	0.358316	0.446912	0.382901	0.444395	0.461149	0.532035	0.512278	0.520467	0.455839	0.588985	0.534535	0.520268	0.345045	0.304219	0.55939	0.253738	0.303881	0.389651	0.327958	0.456435	0.41149	0.439537	0.481605	0.339047	0.547378	0.579516	0.431034	0.534102	0.485543	0.458037	0.535261
0.625	0.375	0.458333	1342	1.04881	1.22474	1.32916	0.286272	0.31939	0.395628	0.27832	0.475834	0.233561	0.379217	0.317804	0.55574	0.286988	0.372667	0.400796	0.385863	0.56032	0.582231	0.406001	0.334752	0.413075	0.614632	0.377683	0.39454	0.505074	0.449849	0.427055	0.299276	0.36897	0.345354	0.252804	0.384947	0.346597	0.377128	0.447501	0.397186	0.49404	0.519749	0.26831	0.353857	0.414209	0.572602	0.410452	0.588627	0.448371	0.350781
0.75	0.541667	0.5	1343	0	1.16905	1.26491	0.45116	0.333848	0.495686	0.5381	0.338809	0.52152	0.36052	0.532913	0.45381	0.439479	0.479528	0.47675	0.369027	0.466679	0.497476	0.445458	0.407502	0.423848	0.518559	0.473491	0.414168	0.464386	0.415959	0.504974	0.262942	0.471796	0.48402	0.305926	0.325867	0.255874	0.493563	0.587495	0.524118	0.455867	0.417715	0.405528	0.615434	0.462418	0.271703	0.51615	0.646284	0.505647	0.409342
0.375	0.291667	0.791667	1344	0.83666	0.983192	0.408248	0.447987	0.30848	0.318339	0.511154	0.297119	0.323006	0.340562	0.553782	0.472306	0.407055	0.454294	0.480642	0.439788	0.547159	0.398716	0.510302	0.385417	0.431794	0.416598	0.362801	0.453258	0.54798	0.457005	0.461975	0.336406	0.361667	0.39949	0.293649	0.356946	0.303094	0.411497	0.341455	0.341961	0.447998	0.463779	0.338066	0.655152	0.48313	0.439117	0.368461	0.44379	0.471762	0.526073
0.125	0.0833333	0.916667	1345	0.547723	0.816497	0.516398	0.370164	0.306574	0.454175	0.361444	0.256896	0.175757	0.218857	0.393321	0.452764	0.333733	0.478374	0.443497	0.504652	0.26601	0.367865	0.366983	0.385171	0.406653	0.329651	0.510454	0.461111	0.508627	0.397098	0.470327	0.301069	0.298607	0.527376	0.244749	0.390088	0.377549	0.635199	0.552404	0.222507	0.554706	0.399145	0.21726	0.730177	0.555338	0.347746	0.517499	0.509113	0.487869	0.320157
0.75	0.208333	0.541667	1347	0.632456	0.408248	1.16905	0.27144	0.485519	0.37488	0.566754	0.394423	0.508325	0.45064	0.590452	0.287952	0.517475	0.409853	0.475352	0.381815	0.341382	0.420834	0.527898	0.370642	0.451263	0.516161	0.411808	0.369569	0.651013	0.519462	0.570052	0.351959	0.426811	0.494868	0.330024	0.368207	0.460973	0.558778	0.253481	0.447341	0.498049	0.540453	0.689053	0.46547	0.497895	0.550327	0.493011	0.427835	0.474079	0.45249
0.375	0.333333	0.791667	1349	0.83666	1.36626	0.408248	0.474913	0.208568	0.396291	0.47636	0.388171	0.353415	0.318786	0.268463	0.464152	0.647274	0.407059	0.394634	0.310618	0.646378	0.562221	0.364738	0.554177	0.526519	0.450157	0.710923	0.529883	0.470789	0.466164	0.584393	0.409314	0.396074	0.522763	0.251841	0.288082	0.205302	0.479771	0.328341	0.378797	0.509195	0.416132	0.326022	0.447725	0.455221	0.425459	0.384143	0.468898	0.395559	0.544264
0.25	0.125	0.791667	1350	1.09545	0.83666	0.983192	0.537295	0.258312	0.32646	0.496846	0.361593	0.2538	0.356809	0.517448	0.467626	0.496364	0.534328	0.478136	0.341478	0.426913	0.383622	0.442965	0.39721	0.444013	0.466849	0.426733	0.398331	0.444982	0.496065	0.513582	0.31722	0.401904	0.640205	0.377094	0.333691	0.397056	0.499291	0.62406	0.44101	0.505408	0.345701	0.491157	0.458279	0.445094	0.482927	0.539767	0.453052	0.606003	0.527745
0.791667	0.875	0.125	1356	0.408248	0.547723	0.547723	0.326256	0.474122	0.526592	0.37723	0.413188	0.240978	0.467328	0.597661	0.548057	0.608892	0.349512	0.6137	0.426066	0.405719	0.424161	0.466432	0.326916	0.341371	0.450033	0.416652	0.430592	0.501143	0.520525	0.501535	0.311285	0.373493	0.352613	0.317752	0.523021	0.268192	0.416641	0.44139	0.603822	0.455095	0.549085	0.327878	0.552305	0.435959	0.31053	0.484062	0.441387	0.419824	0.501152
0.791667	0.625	0.208333	1360	0.408248	1.04881	0.752773	0.324583	0.399482	0.42373	0.560517	0.388296	0.300696	0.365577	0.548825	0.447601	0.488937	0.431384	0.500944	0.365474	0.378228	0.355797	0.448147	0.407136	0.36503	0.397665	0.458979	0.429333	0.432685	0.556791	0.500869	0.310041	0.413862	0.580672	0.251669	0.291616	0.273	0.401964	0.443176	0.396574	0.423803	0.550125	0.412949	0.510746	0.410404	0.393773	0.274194	0.513352	0.491483	0.482724
0.638889	0.722222	0.5	1361	0.655461	0.344265	1.0328	0.531153	0.375733	0.397486	0.696543	0.384113	0.370652	0.325935	0.479487	0.33857	0.518372	0.509178	0.506374	0.37392	0.480049	0.38356	0.466252	0.377356	0.382981	0.437439	0.483172	0.399643	0.479402	0.549484	0.425737	0.468286	0.414954	0.516199	0.275115	0.353308	0.28749	0.461212	0.305631	0.351119	0.390334	0.554623	0.433276	0.456296	0.550825	0.484823	0.438968	0.588044	0.449557	0.379996
0.888889	0.833333	0.333333	1363	0.544331	0.421637	1.11555	0.332262	0.274418	0.402193	0.466165	0.449447	0.397509	0.386169	0.502945	0.391436	0.458497	0.4999	0.311428	0.319519	0.432087	0.398375	0.489476	0.436635	0.385999	0.377691	0.477668	0.558669	0.483164	0.553717	0.396875	0.277292	0.39322	0.572029	0.280782	0.293857	0.425558	0.431485	0.561336	0.292578	0.498576	0.536283	0.507925	0.570053	0.38572	0.28747	0.397095	0.562459	0.435558	0.480448
0.333333	0.138889	0.777778	1364	1.11555	0.501848	0.544331	0.447719	0.344046	0.293311	0.562067	0.355137	0.404191	0.471578	0.52844	0.437032	0.453771	0.557035	0.547033	0.267956	0.440845	0.369321	0.449629	0.412987	0.405828	0.391178	0.429698	0.456243	0.506935	0.527141	0.268936	0.266489	0.335269	0.554938	0.341869	0.490419	0.32337	0.481791	0.631254	0.604576	0.488222	0.434197	0.501537	0.268686	0.508245	0.294053	0.382556	0.467698	0.434058	0.578494
0.416667	0.694444	0.694444	1365	1.17379	0.779363	0.272166	0.466194	0.40216	0.360077	0.557372	0.285146	0.397337	0.421581	0.479923	0.565386	0.537446	0.402247	0.454927	0.366618	0.583297	0.441838	0.473167	0.389152	0.378072	0.430335	0.39057	0.45515	0.442061	0.450154	0.514893	0.484385	0.440184	0.530033	0.259483	0.321904	0.286057	0.605604	0.533246	0.345043	0.339729	0.491897	0.206111	0.454985	0.478841	0.389861	0.538899	0.419098	0.511591	0.586102
0.694444	0.388889	0.416667	1367	1.14827	0.68853	0.918937	0.386168	0.412944	0.347721	0.600641	0.366349	0.369942	0.387587	0.47883	0.413719	0.443474	0.411716	0.490409	0.366261	0.369923	0.407369	0.462243	0.553525	0.442368	0.42859	0.466823	0.543443	0.499405	0.411074	0.475724	0.370747	0.370421	0.595358	0.221582	0.537054	0.378409	0.470473	0.706508	0.638188	0.459823	0.484337	0.458998	0.401507	0.641555	0.599035	0.504357	0.43502	0.503648	0.421244
0.388889	0.666667	0.611111	1369	0.91084	0.596285	0.68853	0.458474	0.321553	0.468445	0.582102	0.343164	0.425269	0.472316	0.261743	0.59224	0.161718	0.294865	0.309172	0.175496	0.428368	0.587525	0.212906	0	0.592061	0.416654	0.412573	0.603514	0.663469	0.505784	0.647809	0.507621	0.450201	0.291887	0.387288	0.514527	0.511286	0.301911	0.377882	0.486691	0.539679	0.517502	0.273157	0.660815	0.398627	0.525037	0.4335	0.531915	0.402701	0.383344
0.555556	0.25	0.388889	1370	0.807373	0.365148	1.24127	0.413721	0.482258	0.399068	0.666994	0.322174	0.403647	0.46223	0.520427	0.481548	0.439481	0.437587	0.594106	0.33666	0.35308	0.356826	0.443912	0.466646	0.441561	0.547987	0.288945	0.441637	0.367805	0.731227	0.449102	0.293469	0.342157	0.699897	0.418141	0.567835	0.328134	0.471613	0.449745	0.342878	0.493879	0.521806	0.278657	0.48972	0.448552	0.583854	0.444674	0.468999	0.546322	0.538918
0.722222	0.583333	0.194444	1371	0.91084	1.17379	0.779363	0.386234	0.254906	0.281693	0.31286	0.470944	0.318559	0.427608	0.455948	0.370205	0.372642	0.466686	0.582504	0.445185	0.445713	0.348595	0.386534	0.35878	0.384181	0.476303	0.413441	0.45771	0.44893	0.480265	0.505951	0.290945	0.438095	0.42482	0.276214	0.514956	0.315466	0.422459	0.596899	0.314759	0.445782	0.445455	0.58299	0.400411	0.492671	0.355091	0.332502	0.375898	0.488864	0.386656
0.416667	0.75	0.694444	1372	0.816497	0.365148	0.501848	0.400785	0.462926	0.369088	0.583974	0.425797	0.324409	0.369348	0.46537	0.465307	0.569143	0.446833	0.499633	0.427051	0.409152	0.400368	0.404775	0.413145	0.409173	0.432953	0.423162	0.444551	0.488223	0.547297	0.527465	0.388832	0.391972	0.472452	0.33066	0.277492	0.356104	0.420971	0.379161	0.462632	0.599709	0.420533	0.493685	0.532149	0.500354	0.408145	0.460061	0.457364	0.420934	0.331451
0.805556	0.694444	0.166667	1373	0.501848	1.22323	1.0328	0.309264	0.379792	0.485525	0.495317	0.294597	0.1838	0.525343	0.594564	0.477276	0.486953	0.544289	0.498056	0.525275	0.528893	0.307764	0.442362	0.475989	0.38445	0.412462	0.470987	0.481893	0.600126	0.561319	0.504337	0.403247	0.410854	0.521213	0.33022	0.431572	0.382419	0.574096	0.317283	0.161208	0.42289	0.705848	0.431357	0.504711	0.508067	0.591441	0.532088	0.196958	0.500173	0.494142
0.694444	0.25	0.75	1383	0.501848	0.918937	1.24722	0.401441	0.230779	0.496444	0.500871	0.292748	0.256098	0.222666	0.600731	0.389535	0.450946	0.473977	0.386674	0.363927	0.470007	0.412969	0.525117	0.387159	0.452791	0.40401	0.543619	0.397147	0.439957	0.447958	0.624139	0.404552	0.461162	0.581854	0.300271	0.476875	0.367235	0.458439	0.433869	0.235646	0.594457	0.446382	0.36177	0.629326	0.475462	0.397161	0.372798	0.440558	0.450809	0.303606
0.138889	0.5	0.833333	1384	0.272166	1.19257	0.421637	0.422398	0.39334	0.336246	0.435332	0.371228	0.302989	0.43664	0.456284	0.457961	0.425112	0.451552	0.517158	0.368054	0.35507	0.383085	0.523853	0.393653	0.380985	0.434389	0.335034	0.366933	0.432557	0.468598	0.439529	0.375013	0.468908	0.371561	0.404991	0.300394	0.235592	0.230793	0.350966	0.292561	0.360449	0.400128	0.395156	0.376404	0.586311	0.332155	0.350223	0.520728	0.424172	0.521259
0.5	0.5	0.777778	1386	1.0328	0.843274	0.544331	0.474327	0.346046	0.376733	0.252084	0.222747	0.316992	0.328328	0.484976	0.501218	0.524807	0.483734	0.394241	0.381582	0.421755	0.43707	0.445506	0.405305	0.408312	0.502938	0.37144	0.387363	0.409168	0.435518	0.502778	0.318871	0.410589	0.475809	0.294108	0.469818	0.280795	0.366642	0.451532	0.394945	0.467227	0.526912	0.465957	0.401677	0.435496	0.465551	0.447325	0.409267	0.515501	0.533822
0.777778	0.888889	0.0833333	1390	0.544331	0.807373	0.557773	0.29177	0.523159	0.40824	0.794019	0.509196	0.257926	0.321735	0.46289	0.434839	0.559136	0.406753	0.468641	0.346436	0.48291	0.456831	0.338962	0.49179	0.386764	0.564529	0.441062	0.533825	0.437366	0.552127	0.467796	0.427495	0.313846	0.532112	0.268259	0.355663	0.27307	0.439932	0.453309	0.421605	0.405796	0.548167	0.273537	0.606822	0.451437	0.311356	0.498704	0.461434	0.566121	0.488154
0.388889	0.166667	0.861111	1393	1.24127	0.596285	0.501848	0.322021	0.369698	0.337869	0.540265	0.23485	0.413145	0.421312	0.411249	0.397568	0.491738	0.48438	0.424295	0.352549	0.434383	0.398326	0.451	0.412495	0.407486	0.448933	0.38851	0.402746	0.419754	0.430297	0.499083	0.361254	0.379756	0.461919	0.243528	0.386908	0.313713	0.5354	0.546953	0.477879	0.470181	0.502777	0.480111	0.528951	0.410461	0.450411	0.507286	0.44261	0.450614	0.373532
0.555556	0.722222	0.444444	1394	1.0037	0.91084	1.0037	0.339209	0.387648	0.404474	0.50052	0.31307	0.334352	0.385167	0.496488	0.44439	0.527243	0.428489	0.499654	0.408275	0.468055	0.463963	0.261961	0.445111	0.378135	0.463035	0.403176	0.459799	0.451748	0.446432	0.502638	0.378335	0.451453	0.434287	0.299047	0.305651	0.328845	0.463496	0.485912	0.378081	0.370527	0.549803	0.408933	0.344911	0.523946	0.43122	0.448497	0.393201	0.662589	0.481524
0.555556	0.416667	0.777778	1395	1.24127	1.01105	0.544331	0.259945	0.466389	0.333905	0.508382	0.355227	0.263068	0.42004	0.349574	0.47971	0.449573	0.46936	0.481186	0.407499	0.313397	0.437859	0.594955	0.332409	0.381613	0.488342	0.496127	0.343976	0.589985	0.547422	0.560786	0.387585	0.298339	0.547198	0.224243	0.356614	0.195168	0.480851	0.525793	0.465619	0.644355	0.441762	0.454108	0.662546	0.779806	0.564557	0.401418	0.444791	0.524157	0.678451
0	0.277778	0.888889	1396	0	1.0037	0.807373	0.497229	0.58894	0.476334	0.264588	0.398924	0.200939	0.430379	0.487526	0.426607	0.219973	0.564768	0.20294	0.513638	0.413081	0.394953	0.305295	0.25265	0.387306	0.200469	0.691605	0.541359	0.337281	0.581056	0.588377	0.429427	0.364948	0.555024	0.206229	0.409945	0.140543	0.534883	0.195499	0.398371	0.452385	0.321477	0.639143	0.601372	0.428104	0.370072	0.177566	0.438763	0.574871	0.236969
[truncated: 1,464 more rows]
[truncated: 456 more columns]
