# Supplementary material for: Using machine learning analysis to interpret the relationship between music emotion and lyric features
Source: PeerJ Comput Sci. 2021 Nov 15;7:e785. doi: 10.7717/peerj-cs.785 (PMC8627224; doi:10.7717/peerj-cs.785)
Supplement: Supplemental Information 3 [file peerj-cs-07-785-s003.py]

# -*- coding: utf-8 -*-
"""
Created on Tue Mar 23 18:01:37 2021

@author: 313
"""

import pandas as pd
import numpy as np
from sklearn import svm
from sklearn.ensemble import RandomForestClassifier
from sklearn.model_selection import KFold
from sklearn.neural_network import MLPClassifier
from sklearn.metrics import accuracy_score
from sklearn import metrics
from sklearn.metrics import r2_score
from sklearn import neighbors, svm, tree, ensemble, linear_model, neural_network, naive_bayes
from sklearn import metrics
from sklearn.model_selection import GridSearchCV
import multiprocessing
from multiprocessing import Process,Queue,Pool

def find_params(para_dict, estimator, x_train, y_train):
    gsearch = GridSearchCV(estimator, param_grid=para_dict, scoring='neg_mean_squared_error',
                           n_jobs=4,  cv=5)
    gsearch.fit(x_train, y_train)
    return gsearch.best_params_, gsearch.best_score_


def run_n_estimators(x_train, y_train):
    clf = ensemble.RandomForestRegressor(
            n_estimators=2,             # 学习器个数
            criterion='mse',             # 评价函数
            max_depth=None,              # 最大的树深度，防止过拟合
            min_samples_split=2,         # 根据属性划分节点时，每个划分最少的样本数
            min_samples_leaf=1,          # 最小叶子节点的样本数，防止过拟合
            max_features='auto',         # auto是sqrt(features)还有 log2 和 None可选
            max_leaf_nodes=None,         # 叶子树的最大样本数
            bootstrap=True,              # 有放回的采样
            min_weight_fraction_leaf=0,
            n_jobs=5)                   # 同时用多少个进程训练
    
    # 1 首先确定迭代次数
    i=1
    param_test1 = {
        'n_estimators': [i for i in range(1, 201, 5)]
    }
    best_params, best_score = find_params(param_test1, clf, x_train, y_train)
    print('model_rf', i, ':')
    print(best_params, ':best_score:', best_score)
    clf.set_params(n_estimators=best_params['n_estimators'])
    return best_params, best_score

def run_search(x_train, y_train):
    clf = ensemble.RandomForestRegressor(
            n_estimators=2,             # 学习器个数
            criterion='mse',             # 评价函数
            max_depth=None,              # 最大的树深度，防止过拟合
            min_samples_split=2,         # 根据属性划分节点时，每个划分最少的样本数
            min_samples_leaf=1,          # 最小叶子节点的样本数，防止过拟合
            max_features='auto',         # auto是sqrt(features)还有 log2 和 None可选
            max_leaf_nodes=None,         # 叶子树的最大样本数
            bootstrap=True,              # 有放回的采样
            min_weight_fraction_leaf=0,
            n_jobs=5)                   # 同时用多少个进程训练
    
    # 1 首先确定迭代次数
    i=1
    param_test1 = {
        'n_estimators': [i for i in range(1, 201, 2)]
    }
    best_params, best_score = find_params(param_test1, clf, x_train, y_train)
    print('model_rf', i, ':')
    print(best_params, ':best_score:', best_score)
    clf.set_params(n_estimators=best_params['n_estimators'])
    n_estimators_best = best_params
    
    # 2.1 对max_depth 和 min_samples_split 和 min_samples_leaf 进行粗调
    param_test2_1 = {
        'max_depth': [5, 10, 15, 20, 25, 30, 35, 40, 45, 50],
        'min_samples_split' : [5, 10, 15, 20, 25, 30, 35, 40, 45, 50],
        'min_samples_leaf' : [5, 10, 15, 20, 25, 30, 35, 40, 45, 50]
    }
    best_params, best_score = find_params(param_test2_1, clf, x_train, y_train)

    # 2.2 对max_depth 和 min_samples_split 和 min_samples_leaf 进行精调
    max_d = best_params['max_depth']
    min_ss = best_params['min_samples_split']
    min_sl = best_params['min_samples_leaf']
    param_test2_2 = {
        'max_depth': [max_d-2, max_d, max_d+2],
        'min_samples_split': [min_ss-2, min_ss, min_ss+2],
        'min_samples_leaf' : [min_sl-2, min_sl, min_sl+2]
    }
    best_params, best_score = find_params(param_test2_2, clf, x_train, y_train)
    clf.set_params(max_depth=best_params['max_depth'], min_samples_split=best_params['min_samples_split'],
                   min_samples_leaf=best_params['min_samples_leaf'])
    print('model_rf', i, ':')
    print(best_params, ':best_score:', best_score)
    max_depth_best = best_params

    # 3.1 对 max_features 进行调参：
    param_test3_1 = {
        'max_features': [0.3, 0.5, 0.7, 0.9]
    }
    best_params, best_score = find_params(param_test3_1, clf, x_train, y_train)

    # 3.2 对 max_features 进行精调：
    max_f = best_params['max_features']
    param_test3_2 = {
        'max_features': [max_f-0.1, max_f, max_f+0.1]
    }
    best_params, best_score = find_params(param_test3_2, clf, x_train, y_train)
    clf.set_params(max_features=best_params['max_features'])
    print('model_rf', i, ':')
    print(best_params, ':best_score:', best_score)
    max_features_best = best_params
     
    return n_estimators_best, max_depth_best,max_features_best,best_score

if __name__ == '__main__':
    data1 = pd.read_excel(r'E:\1 MusicLyricsEmotion\model_new\data.xlsx', header = 0)#数据 
    data_a = data1.loc[:,['new_id','a_m','v_m']]#id和真值
    data_b = data1.iloc[:,408:]#歌词特征
    data_c = data1.iloc[:,7:408]    
    data = pd.concat([data_a,data_b], axis = 1)
    data = pd.concat([data , data_c], axis = 1)

    list_y = ['valence']#['valence','arousal']
    list_x = ['audio']#['all','lyric','audio']
    df_result = pd.DataFrame()
    for j in list_y:
        if j == 'valence':
            y = data.loc[:,['v_m']]
        elif j == 'arousal':
            y = data.loc[:,['a_m']]
        y = y.values
        y = pd.DataFrame(y).values.ravel()
        print(j)
        for i in list_x: # [3:] all feature; [3:101], lyric feature； [101:]， audio feature
            print(i)
            if i == 'all':        
                x = data.iloc[:, 3:]
            elif i == 'lyric':
                x = data.iloc[:,3:101]
            elif i == 'audio':
                x = data.iloc[:, 101:]
            x = x.values   
            n_estimators_best, max_depth_best,max_features_best,best_score = run_search(x,y)
            abc = dict(**n_estimators_best,**max_depth_best, **max_features_best)
            aaa = pd.DataFrame.from_dict(abc, orient='index')
            bbb = aaa.T
            bbb['input'] = i
            bbb['predict'] = j
            df_result = df_result.append(bbb)
            print('input:{}, predict:{},已完成'.format(i,j))
    df_result.to_csv('param_result.csv')
