# Supplementary material for: Using machine learning analysis to interpret the relationship between music emotion and lyric features
Source: PeerJ Comput Sci. 2021 Nov 15;7:e785. doi: 10.7717/peerj-cs.785 (PMC8627224; doi:10.7717/peerj-cs.785)
Supplement: Supplemental Information 4 [file peerj-cs-07-785-s004.py]

# -*- coding: utf-8 -*-
"""
Created on Tue Mar 23 18:01:37 2021

@author: 313
"""

import pandas as pd
import numpy as np
from sklearn import svm
from sklearn.model_selection import KFold
from sklearn.neural_network import MLPClassifier
from sklearn.metrics import accuracy_score
from sklearn import metrics
from sklearn.metrics import r2_score
from sklearn import neighbors, svm, tree, ensemble, linear_model, neural_network, naive_bayes
from sklearn.metrics import mean_squared_error, mean_absolute_error

####audio里面的audio feature都是垃圾 直接用data的
data1 = pd.read_excel(r'E:\1 MusicLyricsEmotion\model_new\data.xlsx', header = 0)#数据 
data_param = pd.read_csv(r'E:\1 MusicLyricsEmotion\model_new\param_result.csv')
data_a = data1.loc[:,['new_id','a_m','v_m']]#id和真值
data_b = data1.iloc[:,408:]
data_c = data1.iloc[:,7:408]

data = pd.concat([data_a,data_b], axis = 1)
data = pd.concat([data , data_c], axis = 1)

list_y = ['valence','arousal']
list_x = ['all','lyric','audio']

for j in list_y:
    if j == 'valence':
        y = data.loc[:,['v_m']]
        data_param = data_param[data_param['predict'] == 'valence']
    elif j == 'arousal':
        y = data.loc[:,['a_m']]
        data_param = data_param[data_param['predict'] == 'arousal']
    y = y.values
    y = pd.DataFrame(y).values.ravel()    
    print(j)
    for i in list_x: # [3:] all feature; [3:101], lyric feature； [101:]， audio feature
        print(i)
        if i == 'all':        
            x = data.iloc[:, 3:]
            data_param = data_param[data_param['input'] == 'all']
        elif i == 'lyric':
            x = data.iloc[:,3:101]
            data_param = data_param[data_param['input'] == 'lyric']
        elif i == 'audio':
            x = data.iloc[:, 101:]
            data_param = data_param[data_param['input'] == 'audio']
        feature_list = x.columns.values.tolist() 
        x = x.values
        
        #参数
        param1 = data_param.iloc[0,1] #n_estimators
        param2 = data_param.iloc[0,2] #max_depth
        param3 = data_param.iloc[0,3] #min_samples_leaf
        param4 = data_param.iloc[0,4] #min_samples_split
        param5 = data_param.iloc[0,5] #max_features
        
        model = ensemble.RandomForestRegressor(n_estimators=param1, max_depth=param2, min_samples_leaf=param3, 
                                               min_samples_split=param4, max_features=param5, random_state=20)
        #model = linear_model.LinearRegression()
        split_n = 10
        kf = KFold(n_splits = split_n,shuffle = True,random_state = None)
        aa = 0
        bb = 0
        df_result = pd.DataFrame()
        df_importance = pd.DataFrame(feature_list)
        for train_index, test_index in kf.split(x):                
            x_train, x_test = x[train_index], x[test_index]
            y_train, y_test = y[train_index], y[test_index] 
            model.fit(x_train,y_train)
            y_pred = model.predict(x_test)
            r2 = r2_score(y_test, y_pred)
            aa = aa + r2
            rmse = np.sqrt(mean_squared_error(y_test,y_pred))
            bb = bb + rmse
            list_combine = [[r2,rmse]]
            df1 = pd.DataFrame(list_combine)
            df_result = df_result.append(df1)
            print(r2)
            importance = model.feature_importances_
            df_imp =pd.DataFrame(importance)
            df_importance = pd.concat([df_importance, df_imp], axis= 1)
        r2_mean = aa/split_n  
        rmse_mean = bb/split_n          
        print('r2_mean = {}'.format(r2_mean)) 
        print('rmse_mean = {}'.format(rmse_mean))            
        df_result.to_csv(r'E:\1 MusicLyricsEmotion\model_new\final\result_{}_{}.csv'.format(j,i)) 
        df_importance.to_csv(r'E:\1 MusicLyricsEmotion\model_new\final\feature_importances_{}_{}.csv'.format(j,i))   
    
